# Supplementary material for: Bridging the gap between gene expression and metabolic phenotype via kinetic models
Source: BMC Syst Biol. 2013 Jul 22;7:63. doi: 10.1186/1752-0509-7-63 (PMC3733621; doi:10.1186/1752-0509-7-63)
Supplement: Additional file 2 — Kinetic model (Zip file): MATLAB scripts for simulating the kinetic model and a XML file with the model in SBML format). [file 1752-0509-7-63-S2.zip]

Archive with 11 entries (10 files):
- Kinetic model/
- Kinetic model/gem_eval_rules.m
- Kinetic model/km_yeast.m
- Kinetic model/README.txt
- Kinetic model/yeast_histidine_data.mat
- Kinetic model/yeast_metabolic_network.xml
- Kinetic model/yeast_model.mat
- Kinetic model/yeast_response_to_histidine_starvation.m
- Kinetic model/yeast_response_to_histidine_starvation_sbml.m
- Kinetic model/yeast_response_to_weak_organic_acids.m
- Kinetic model/yeast_woa_data.mat
