# Supplementary material for: Bridging the gap between gene expression and metabolic phenotype via kinetic models
Source: BMC Syst Biol. 2013 Jul 22;7:63. doi: 10.1186/1752-0509-7-63 (PMC3733621; doi:10.1186/1752-0509-7-63)
Supplement: Additional file 2 — Kinetic model (Zip file): MATLAB scripts for simulating the kinetic model and a XML file with the model in SBML format). [file 1752-0509-7-63-S2.zip › Kinetic model/gem_eval_rules.m]

% function to evalute rules

function f = gem_eval_rules(model,x,w)

% if weights are not given, set w_i = 1
if nargin == 2  
    w = ones(size(x));
end

f = ones(length(model.grRules),1);
for j = 1:length(model.grRules)
    % read the rules
    if ~isempty(model.grRules{j})
        myr = textscan(model.grRules{j},'%s');
        myrx = textscan(model.rules{j},'%s');
        myrl = myr{1};
        myrlx = myrx{1};

        opi = 1;
        while opi > 0
            opi = 0;
            cpi = 0;
            for i = 1:length(myrl)
                if strcmp(myrl{i},'(');
                    opi = i;
                elseif strcmp(myrl{i},')');
                    cpi = i;
                    break
                end        
            end
            if opi > 0
                if strcmp(myrl{opi+2},'or')             % parallel enzymes
                    mynr = 'sum([';
                    for i = opi+1:cpi-1
                        if ~strcmp(myrlx{i},'|')
                            mynr = [mynr,' ',myrlx{i},'*',strrep(myrlx{i},'x','w')];
                        end
                    end        
                    mynr = [mynr, ' ])/sum(['];
                    for i = opi+1:cpi-1
                        if ~strcmp(myrlx{i},'|')
                            mynr = [mynr,' ',strrep(myrlx{i},'x','w')];
                        end
                    end                            
                    mynr = [mynr, ' ])'];                    
                elseif strcmp(myrl{opi+2},'and')        % sequential enzymes
                    mynr = 'geomean([';
                    for i = opi+1:cpi-1
                        if ~strcmp(myrlx{i},'&')
                            mynr = [mynr,' (',myrlx{i},')'];
                        end
                    end        
                    mynr = [mynr, ' ])'];
                else
                    mynr = '(';
                    for i = opi+1:cpi-1
                        mynr = [mynr,myrlx{i}];
                    end        
                    mynr = [mynr, ')'];                    
                end
                
                cnt = 0;
                flag = 1;
                nmyrl = [];
                nmyrlx = [];
                for i = 1:length(myrl)
                    if (i >= opi) & (i <= cpi)
                        if flag == 1
                            cnt = cnt + 1;
                            nmyrl{cnt} = mynr;
                            nmyrlx{cnt} = mynr;
                            flag = 0;
                        end
                    else
                        cnt = cnt + 1;
                        nmyrl{cnt} = myrl{i};
                        nmyrlx{cnt} = myrlx{i};
                    end
                end
                myrl = nmyrl;
                myrlx = nmyrlx;
            end
        end
if j ==96
    gama = 0;
end
        if exist('myrl','var')
            f(j) = eval(myrl{1});
        end
    end
end
