# Supplementary material for: Bridging the gap between gene expression and metabolic phenotype via kinetic models
Source: BMC Syst Biol. 2013 Jul 22;7:63. doi: 10.1186/1752-0509-7-63 (PMC3733621; doi:10.1186/1752-0509-7-63)
Supplement: Additional file 2 — Kinetic model (Zip file): MATLAB scripts for simulating the kinetic model and a XML file with the model in SBML format). [file 1752-0509-7-63-S2.zip › Kinetic model/km_yeast.m]

function [dy,rates] = km_yeast(t,c,data) 

% Input data 
S = data.S; 
v = data.v; 
lpr = data.lpr; 
fxf = data.fxf; 
tf = data.tf; 
v0 = data.v0; 
bioi = data.bioi; 
bioj = data.bioj; 
r_prebio = data.r_prebio; 
c_bio = data.c_bio; 
biomass_mw = data.biomass_mw; 
biomass_conc = data.biomass_conc; 
ignore_i = data.ignore_i; 
mi_ext = data.mi_ext; 
ri_ext = data.ri_ext; 
rpsi = data.rpsi; 
mpsi = data.mpsi; 

% Transition 
if t < tf 
	t = t/tf; 
	t = 1-(1-t)^3; 
	v = v*t + (1-t)*v0; 
	fxf(:,4) = fxf(:,3)*t + (1-t)*fxf(:,2); 
else 
	fxf(:,4) = fxf(:,3); 
end 

% Reactions 
r = zeros(size(S,2),1); 
 
r(1) = v(1,1)*(c(65)*c(68)/c(1))^(lpr(1)); 
r(2) = v(2,1)*(c(1))^(lpr(2)) - v(2,2)*(c(2))^(lpr(2)); 
r(3) = v(3,1)*(c(2)*c(65)/c(3))^(lpr(3)); 
r(4) = v(4,1)*(c(3))^(lpr(4)) - v(4,2)*(c(4)*c(60))^(lpr(4)); 
r(5) = v(5,1)*(c(4))^(lpr(5)) - v(5,2)*(c(60))^(lpr(5)); 
r(6) = v(6,1)*(c(4))^(lpr(6)) - v(6,2)*(c(5)*c(65)*c(66))^(lpr(6)); 
r(7) = v(7,1)*(c(5)/c(6)/c(65))^(lpr(7)); 
r(8) = v(8,1)*(c(1)/c(7)/c(8)/c(66)^(2))^(lpr(8)); 
r(9) = v(9,1)*(c(8))^(lpr(9)) - v(9,2)*(c(9))^(lpr(9)); 
r(10) = v(10,1)*(c(8))^(lpr(10)) - v(10,2)*(c(12))^(lpr(10)); 
r(11) = v(11,1)*(c(4)*c(11))^(lpr(11)) - v(11,2)*(c(9)*c(12))^(lpr(11)); 
r(12) = v(12,1)*(c(2)*c(10))^(lpr(12)) - v(12,2)*(c(4)*c(11))^(lpr(12)); 
r(13) = v(13,1)*(c(9)*c(10))^(lpr(13)) - v(13,2)*(c(2)*c(4))^(lpr(13)); 
r(14) = v(14,1)*(c(6)/c(7)/c(13))^(lpr(14)); 
r(15) = v(15,1)*(c(13)*c(66))^(lpr(15)) - v(15,2)*(c(14))^(lpr(15)); 
r(16) = v(16,1)*(c(13)/c(15)/c(66))^(lpr(16)); 
r(17) = v(17,1)*(c(15))^(lpr(17)) - v(17,2)*(c(69))^(lpr(17)); 
r(18) = v(18,1)*(c(14)/c(70))^(lpr(18)); 
r(19) = v(19,1)*(c(6)/c(72))^(lpr(19)); 
r(20) = v(20,1)*(c(15)*c(65)/c(16))^(lpr(20)); 
r(21) = v(21,1)*(c(17)/c(7)/c(18))^(lpr(21)); 
r(22) = v(22,1)*(c(19)*c(65)/c(5)/c(7))^(lpr(22)); 
r(23) = v(23,1)*(c(6)*c(7)*c(65)/c(19))^(lpr(23)); 
r(24) = v(24,1)*(c(18)/c(7)/c(20)/c(66))^(lpr(24)); 
r(25) = v(25,1)*(c(17)*c(20))^(lpr(25)) - v(25,2)*(c(21))^(lpr(25)); 
r(26) = v(26,1)*(c(21)/c(7)/c(22)/c(66))^(lpr(26)); 
r(27) = v(27,1)*(c(22)/c(7)/c(23)/c(65)/c(66))^(lpr(27)); 
r(28) = v(28,1)*(c(23)^(2))^(lpr(28)) - v(28,2)*(c(17)^(2)*c(66)^(2))^(lpr(28)); 
r(29) = v(29,1)*(c(18))^(lpr(29)) - v(29,2)*(c(6))^(lpr(29)); 
r(30) = v(30,1)*(c(20))^(lpr(30)) - v(30,2)*(c(16))^(lpr(30)); 
r(31) = v(31,1)*(c(17))^(lpr(31)) - v(31,2)*(c(19))^(lpr(31)); 
r(32) = v(32,1)*(c(21))^(lpr(32)) - v(32,2)*(c(24))^(lpr(32)); 
r(33) = v(33,1)*(c(24))^(lpr(33)) - v(33,2)*(c(16)*c(19))^(lpr(33)); 
r(34) = v(34,1)*(c(7)/c(71))^(lpr(34)); 
r(35) = v(35,1)*(c(60)*c(66)/c(61))^(lpr(35)); 
r(36) = v(36,1)*(c(61)/c(62))^(lpr(36)); 
r(37) = v(37,1)*(c(62)/c(74))^(lpr(37)); 
r(38) = v(38,1)*(c(60)/c(63))^(lpr(38)); 
r(39) = v(39,1)*(c(63)/c(59))^(lpr(39)); 
r(40) = v(40,1)*(c(59)/c(73))^(lpr(40)); 
r(41) = v(41,1)*(c(66)/c(65))^(lpr(41)); 
r(42) = v(42,1)*(c(1)*c(65)/c(64))^(lpr(42)); 
r(43) = v(43,1)*(c(64)*c(65)/c(1))^(lpr(43)); 
r(44) = v(44,1)*(c(4)*c(39)/c(22)/c(25)/c(66))^(lpr(44)); 
r(45) = v(45,1)*(c(25)/c(26))^(lpr(45)); 
r(46) = v(46,1)*(c(25))^(lpr(46)) - v(46,2)*(c(27)*c(28))^(lpr(46)); 
r(47) = v(47,1)*(c(27)/c(7)/c(28)/c(66))^(lpr(47)); 
r(48) = v(48,1)*(c(29))^(lpr(48)) - v(48,2)*(c(13)*c(27))^(lpr(48)); 
r(49) = v(49,1)*(c(19)*c(39))^(lpr(49)) - v(49,2)*(c(22)*c(30))^(lpr(49)); 
r(50) = v(50,1)*(c(30)*c(41)*c(65))^(lpr(50)) - v(50,2)*(c(31)*c(39))^(lpr(50)); 
r(51) = v(51,1)*(c(30)*c(66)^(2)/c(32))^(lpr(51)); 
r(52) = v(52,1)*(c(32)*c(65)/c(29))^(lpr(52)); 
r(53) = v(53,1)*(c(16)*c(28)*c(32)*c(65)^(2)/c(15)/c(33)/c(66))^(lpr(53)); 
r(54) = v(54,1)*(c(18)*c(39))^(lpr(54)) - v(54,2)*(c(22)*c(34))^(lpr(54)); 
r(55) = v(55,1)*(c(6)*c(39))^(lpr(55)) - v(55,2)*(c(22)*c(34))^(lpr(55)); 
r(56) = v(56,1)*(c(18)*c(29)*c(66)/c(7)/c(53))^(lpr(56)); 
r(57) = v(57,1)*(c(39)*c(53))^(lpr(57)) - v(57,2)*(c(22)*c(35))^(lpr(57)); 
r(58) = v(58,1)*(c(18)^(2)*c(66)/c(7)/c(36))^(lpr(58)); 
r(59) = v(59,1)*(c(36)*c(39))^(lpr(59)) - v(59,2)*(c(22)*c(37))^(lpr(59)); 
r(60) = v(60,1)*(c(20)*c(36)/c(7)/c(54)/c(66))^(lpr(60)); 
r(61) = v(61,1)*(c(39)*c(54))^(lpr(61)) - v(61,2)*(c(22)*c(38))^(lpr(61)); 
r(62) = v(62,1)*(c(22)*c(66))^(lpr(62)) - v(62,2)*(c(39))^(lpr(62)); 
r(63) = v(63,1)*(c(39)*c(66)^(2))^(lpr(63)) - v(63,2)*(c(40))^(lpr(63)); 
r(64) = v(64,1)*(c(39)*c(65)/c(41))^(lpr(64)); 
r(65) = v(65,1)*(c(39)^(2)*c(66))^(lpr(65)) - v(65,2)*(c(22)*c(42))^(lpr(65)); 
r(66) = v(66,1)*(c(7)*c(30)*c(42)*c(65)/c(23)/c(43))^(lpr(66)); 
r(67) = v(67,1)*(c(43)*c(65)/c(7)/c(42))^(lpr(67)); 
r(68) = v(68,1)*(c(16)*c(22)/c(44))^(lpr(68)); 
r(69) = v(69,1)*(c(39)*c(44))^(lpr(69)) - v(69,2)*(c(7)*c(22)*c(58)*c(66))^(lpr(69)); 
r(70) = v(70,1)*(c(58)*c(66)/c(45))^(lpr(70)); 
r(71) = v(71,1)*(c(39)*c(45))^(lpr(71)) - v(71,2)*(c(22)*c(46))^(lpr(71)); 
r(72) = v(72,1)*(c(5)^(2)*c(10)*c(65)*c(66)/c(47))^(lpr(72)); 
r(73) = v(73,1)*(c(47)/c(48))^(lpr(73)); 
r(74) = v(74,1)*(c(48))^(lpr(74)) - v(74,2)*(c(7)*c(55)*c(66))^(lpr(74)); 
r(75) = v(75,1)*(c(39)*c(55))^(lpr(75)) - v(75,2)*(c(22)*c(49))^(lpr(75)); 
r(76) = v(76,1)*(c(48))^(lpr(76)) - v(76,2)*(c(7)*c(56))^(lpr(76)); 
r(77) = v(77,1)*(c(39)*c(56))^(lpr(77)) - v(77,2)*(c(22)*c(50))^(lpr(77)); 
r(78) = v(78,1)*(c(12)*c(25)*c(41)*c(47)*c(65)/c(4)/c(6)/c(7)/c(39)/c(51))^(lpr(78)); 
r(79) = v(79,1)*(c(12)*c(28)*c(65)^(2)/c(57))^(lpr(79)); 
r(80) = v(80,1)*(c(39)*c(57)/c(22)/c(52)/c(66)^(2))^(lpr(80)); 
r(81) = v(81,1)*(c(22)*c(41)*c(66)/c(39)^(2))^(lpr(81)); 
r(82) = v(82,1)*(c(28)*c(65))^(lpr(82)); 
r(83) = v(83,1)*(c(34)*c(65))^(lpr(83)); 
r(84) = v(84,1)*(c(43)*c(65))^(lpr(84)); 
r(85) = v(85,1)*(c(30)*c(65))^(lpr(85)); 
r(86) = v(86,1)*(c(31)*c(65))^(lpr(86)); 
r(87) = v(87,1)*(c(26)*c(65))^(lpr(87)); 
r(88) = v(88,1)*(c(39)*c(65))^(lpr(88)); 
r(89) = v(89,1)*(c(41)*c(65))^(lpr(89)); 
r(90) = v(90,1)*(c(27)*c(65))^(lpr(90)); 
r(91) = v(91,1)*(c(52)*c(65))^(lpr(91)); 
r(92) = v(92,1)*(c(35)*c(65))^(lpr(92)); 
r(93) = v(93,1)*(c(38)*c(65))^(lpr(93)); 
r(94) = v(94,1)*(c(46)*c(65))^(lpr(94)); 
r(95) = v(95,1)*(c(33)*c(65))^(lpr(95)); 
r(96) = v(96,1)*(c(50)*c(65))^(lpr(96)); 
r(97) = v(97,1)*(c(40)*c(65))^(lpr(97)); 
r(98) = v(98,1)*(c(25)*c(65))^(lpr(98)); 
r(99) = v(99,1)*(c(29)*c(65))^(lpr(99)); 
r(100) = v(100,1)*(c(51)*c(65))^(lpr(100)); 
r(101) = v(101,1)*(c(49)*c(65))^(lpr(101)); 
r(102) = v(102,1)*(c(37)*c(65))^(lpr(102)); 
r(103) = v(103,1)*(c(16)*c(62)*c(65)*c(66))^(lpr(103)); 
r(104) = v(104,1)*(c(64))^(lpr(104)); 
r(105) = v(105,1)*(c(12)*c(65))^(lpr(105)); 
r(106) = v(106,1)*(c(65))^(lpr(106)); 
r(107) = v(107,1)*(c(65)/c(75))^(lpr(107)); 
r(108) = v(108,1)*(c(65)^(2)*c(67))^(lpr(108)); 
r(109) = v(109,1)/(c(67))^(lpr(109)); 
r(110) = v(110,1)/(c(68))^(lpr(110)); 
r(111) = v(111,1)/(c(69))^(lpr(111)); 
r(112) = v(112,1)/(c(70))^(lpr(112)); 
r(113) = v(113,1)/(c(71))^(lpr(113)); 
r(114) = v(114,1)/(c(73))^(lpr(114)); 
r(115) = v(115,1)/(c(74))^(lpr(115)); 
r(116) = v(116,1)/(c(72))^(lpr(116)); 
r(117) = v(117,1)/(c(75))^(lpr(117)); 
r(118) = v(118,1)*(c(68))^(lpr(118)); 
r(119) = v(119,1)*(c(69))^(lpr(119)); 
r(120) = v(120,1)*(c(70))^(lpr(120)); 
r(121) = v(121,1)*(c(71))^(lpr(121)); 
r(122) = v(122,1)*(c(73))^(lpr(122)); 
r(123) = v(123,1)*(c(74))^(lpr(123)); 
r(124) = v(124,1)*(c(72))^(lpr(124)); 
r(125) = v(125,1)*(c(75))^(lpr(125)); 

% Protein synthesis 
r(rpsi) = r(rpsi)*min(c(mpsi)).^lpr(rpsi(1));

% Biomass growth rate 
mu = sum(r(r_prebio).*c_bio); 
r(bioj) = mu; 

% Update Stoichiometric coefficents for extracellular species 
for i = 1:length(mi_ext) 
	S(mi_ext(i),ri_ext(i)) = S(mi_ext(i),ri_ext(i))*biomass_conc*c(bioi);
end

% biomass coefficient 
S(bioi,bioj) = S(bioi,bioj)*biomass_mw*biomass_conc*c(bioi);

% fix fluxes 
r(fxf(:,1)) = fxf(:,4); 

% Set up the model 
dy = S*r; 

% Ignored balances 
dy(ignore_i) = 0; 


% Get the rates 
if nargout >= 2 
	rates = r; 
end 
