# Supplementary material for: Bridging the gap between gene expression and metabolic phenotype via kinetic models
Source: BMC Syst Biol. 2013 Jul 22;7:63. doi: 10.1186/1752-0509-7-63 (PMC3733621; doi:10.1186/1752-0509-7-63)
Supplement: Additional file 2 — Kinetic model (Zip file): MATLAB scripts for simulating the kinetic model and a XML file with the model in SBML format). [file 1752-0509-7-63-S2.zip › Kinetic model/README.txt]

Supplementary data 
 
    Bridging the gap between gene expression and metabolic phenotype via 
    large-scale kinetic models
    
    Francisco G. Vital-Lopez, Anders Wallqvist, and Jaques Reifman
 
    Biotechnology HPC Software Applications Institute, Telemedicine and 
    Advance Technology Research Center, U.S. Army Medical Research and 
    Materiel Command, Ft. Detrick, MD 21702, USA 
 
The Supplementary data contains:
    1. yeast_response_to_weak_organic_acids.m: Matlab program to simulate 
        the response of S. cerevisiae to treatment with weak organic acids
        (WOAs), based on the experimental measurements from Abbott et al. 
        FEMS Yeast Res. 2007, 7(6): 819-33. The script only simulates the
        model to obtain data for constructing Figure 6 in the paper.
 
    2. yeast_response_to_histidine_starvation.m: Matlab program to simulate 
        the response of S. cerevisiae to histidine starvation, based on the
        experimental measurements from Moxley et al. Proc Natl Acad Sci USA.
        2009, 106(16): 6477-82. The script only simulates the model to 
        obtain data for constructing Figure 3 in the paper.

    3. yeast_response_to_histidine_starvation_sbml.m: Matlab program to 
        read and simulate the model in SBML format for the response of S. 
        cerevisiae to histidine starvation, based on the experimental 
        measurements from Moxley et al. Proc Natl Acad Sci USA. 2009, 
        106(16): 6477-82. The script only simulates the model to obtain
        data for constructing Figure 3 in the paper.
 
    4. km_yeast.m:  Matlab function that computes the right-hand-side of 
        the system of ODEs describing the mass balance of the metabolites.
 
    5. gem_eval_rules.m: Matlab function to compute the overall gene 
        expression changes associated with each reaction from the measured 
        gene expression ratios for each gene.
 
    6. yeast_model.mat: Matlab structure data containing information of the
        model. The structure is similar to the structure created by the 
        COBRA toolbox from a SBML format file (Becker et al., Nat Protoc, 
        2007, 2(3): 727-738.
 
    7. yeast_woa_data.mat: Matlab structure containing model parameters to 
        simulate the response of S. cerevisiae to WOAs. 
 
    8. yeast_histidine_data.mat: Matlab structure containing model 
        parameters to simulate the response of S. cerevisiae to histidine 
        starvation. 
 
    9. yeast_metabolic_network.xml: Model in SBML Level 2 version 4 
        format. The SBML model was tested using the MATLAB SimBiology 
        toolbox version 4.1 and COPASI version 4.8 (www.copasi.org). 
        Parameter values are set for simulating the response of 
        S. cerevisiae to histidine starvation. To simulate other conditions
        user should supply the following parameters:
        v1, v2, etc: reference fluxes.
        g1_XXXXX, g2_YYYYY, etc: gene expression ratio between condition of
            interest and the reference condition
        w1_XXXXX, w2_YYYYY, etc: weights for computing overall gene 
            expression changes for reactions associated with multiple 
            genes. Here:
                w1_XXXXX = 1 + mean(log2(ref1_XXXXX)+log2(trt1_XXXXX))
            where ref1_XXXXX and trt1_XXXXX are the signal intensity for 
            gene XXXXX in the reference and treatment conditions, 
            respectively.
        Other condition-specific parameters (e.g., inhibition constants)
        Parameters computed from the user supplied parameters:
        dg1, dg2, etc: overall gene expression changes for reaction 1, 2, 
            etc.
        
 
To run the programs "yeast_response_to_weak_organic_acids.m" and 
"yeast_response_to_histidine_starvation.m", just locate all the Matlab 
associated files in the same directory or add the appropriate paths.     
 
System requirements:
MATLAB, The MathWorks Inc., Natick, MA (http://www.mathworks.com/)
COPASI, (http://www.copasi.org)
Note: the Matlab programs were tested only in MATLAB2011

The supplemented script codes and other related files are provided "as is" 
and "with all faults." We, the authors of the related manuscript, make no 
representations or warranties of any kind concerning the safety, 
suitability, lack of viruses, inaccuracies, typographical errors, or other 
harmful components of the supplemented files. There are inherent dangers in
the use of any software, and you are solely responsible for determining 
whether the supplemented files are compatible with your equipment and other
software installed on your equipment. You are also solely responsible for 
the protection of your equipment and backup of your data, and we will not 
be liable for any damages you may suffer in connection with using, 
modifying, or distributing the supplemented files.
 
