# Supplementary material for: Bridging the gap between gene expression and metabolic phenotype via kinetic models
Source: BMC Syst Biol. 2013 Jul 22;7:63. doi: 10.1186/1752-0509-7-63 (PMC3733621; doi:10.1186/1752-0509-7-63)
Supplement: Additional file 2 — Kinetic model (Zip file): MATLAB scripts for simulating the kinetic model and a XML file with the model in SBML format). [file 1752-0509-7-63-S2.zip › Kinetic model/yeast_metabolic_network.xml]

<?xml version="1.0" encoding="UTF-8"?>
<sbml xmlns="http://www.sbml.org/sbml/level2/version4" level="2" version="4">
  <model id="mw9bedde03_8400_4d56_8f8b_8fac8c7039e2" name="yeast_sbml_model">
    <notes>
      <body xmlns="http://www.w3.org/1999/xhtml">
    This is the SBML representation of the model used for the simulation analyses in Vital-Lopez FG, Wallqvist A, and Reifman J, Bridging the gap between gene expression and metabolic phenotype via large-scale kinetic models. BMC Systems Biology. The actual simulations were performed using the MATLAB scripts that are included with the Additional file 2 of the paper</body>
    </notes>
    <listOfFunctionDefinitions>
      <functionDefinition id="min">
        <math xmlns="http://www.w3.org/1998/Math/MathML">
          <lambda>
            <bvar>
              <ci> x </ci>
            </bvar>
            <bvar>
              <ci> y </ci>
            </bvar>
            <piecewise>
              <piece>
                <ci> x </ci>
                <apply>
                  <lt/>
                  <ci> x </ci>
                  <ci> y </ci>
                </apply>
              </piece>
              <otherwise>
                <ci> y </ci>
              </otherwise>
            </piecewise>
          </lambda>
        </math>
      </functionDefinition>
    </listOfFunctionDefinitions>
    <listOfCompartments>
      <compartment id="Intracellular" name="Intracellular" spatialDimensions="3" size="1" constant="true"/>
      <compartment id="Extracellular" name="Extracellular" spatialDimensions="3" size="1" constant="true"/>
    </listOfCompartments>
    <listOfSpecies>
      <species id="G6P" name="G6P" compartment="Intracellular" initialAmount="1" hasOnlySubstanceUnits="false" boundaryCondition="false" constant="false"/>
      <species id="F6P" name="F6P" compartment="Intracellular" initialAmount="1" hasOnlySubstanceUnits="false" boundaryCondition="false" constant="false"/>
      <species id="FBP" name="FBP" compartment="Intracellular" initialAmount="1" hasOnlySubstanceUnits="false" boundaryCondition="false" constant="false"/>
      <species id="G3P" name="G3P" compartment="Intracellular" initialAmount="1" hasOnlySubstanceUnits="false" boundaryCondition="false" constant="false"/>
      <species id="PEP" name="PEP" compartment="Intracellular" initialAmount="1" hasOnlySubstanceUnits="false" boundaryCondition="false" constant="false"/>
      <species id="PYR" name="PYR" compartment="Intracellular" initialAmount="1" hasOnlySubstanceUnits="false" boundaryCondition="false" constant="false"/>
      <species id="CO2" name="CO2" compartment="Intracellular" initialAmount="1" hasOnlySubstanceUnits="false" boundaryCondition="false" constant="false"/>
      <species id="P5P" name="P5P" compartment="Intracellular" initialAmount="1" hasOnlySubstanceUnits="false" boundaryCondition="false" constant="false"/>
      <species id="X5P" name="X5P" compartment="Intracellular" initialAmount="1" hasOnlySubstanceUnits="false" boundaryCondition="false" constant="false"/>
      <species id="E4P" name="E4P" compartment="Intracellular" initialAmount="1" hasOnlySubstanceUnits="false" boundaryCondition="false" constant="false"/>
      <species id="S7P" name="S7P" compartment="Intracellular" initialAmount="1" hasOnlySubstanceUnits="false" boundaryCondition="false" constant="false"/>
      <species id="R5P" name="R5P" compartment="Intracellular" initialAmount="1" hasOnlySubstanceUnits="false" boundaryCondition="false" constant="false"/>
      <species id="ACA" name="ACA" compartment="Intracellular" initialAmount="1" hasOnlySubstanceUnits="false" boundaryCondition="false" constant="false"/>
      <species id="ETH" name="ETH" compartment="Intracellular" initialAmount="1" hasOnlySubstanceUnits="false" boundaryCondition="false" constant="false"/>
      <species id="ACE" name="ACE" compartment="Intracellular" initialAmount="1" hasOnlySubstanceUnits="false" boundaryCondition="false" constant="false"/>
      <species id="ACCOA" name="ACCOA" compartment="Intracellular" initialAmount="1" hasOnlySubstanceUnits="false" boundaryCondition="false" constant="false"/>
      <species id="OAAMIT" name="OAAMIT" compartment="Intracellular" initialAmount="1" hasOnlySubstanceUnits="false" boundaryCondition="false" constant="false"/>
      <species id="PYRMIT" name="PYRMIT" compartment="Intracellular" initialAmount="1" hasOnlySubstanceUnits="false" boundaryCondition="false" constant="false"/>
      <species id="OAA" name="OAA" compartment="Intracellular" initialAmount="1" hasOnlySubstanceUnits="false" boundaryCondition="false" constant="false"/>
      <species id="ACCOAMIT" name="ACCOAMIT" compartment="Intracellular" initialAmount="1" hasOnlySubstanceUnits="false" boundaryCondition="false" constant="false"/>
      <species id="CITMIT" name="CITMIT" compartment="Intracellular" initialAmount="1" hasOnlySubstanceUnits="false" boundaryCondition="false" constant="false"/>
      <species id="AKG" name="AKG" compartment="Intracellular" initialAmount="1" hasOnlySubstanceUnits="false" boundaryCondition="false" constant="false"/>
      <species id="FUM" name="FUM" compartment="Intracellular" initialAmount="1" hasOnlySubstanceUnits="false" boundaryCondition="false" constant="false"/>
      <species id="CIT" name="CIT" compartment="Intracellular" initialAmount="1" hasOnlySubstanceUnits="false" boundaryCondition="false" constant="false"/>
      <species id="SER" name="SER" compartment="Intracellular" initialAmount="1" hasOnlySubstanceUnits="false" boundaryCondition="false" constant="false"/>
      <species id="CYS" name="CYS" compartment="Intracellular" initialAmount="1" hasOnlySubstanceUnits="false" boundaryCondition="false" constant="false"/>
      <species id="GLY" name="GLY" compartment="Intracellular" initialAmount="1" hasOnlySubstanceUnits="false" boundaryCondition="false" constant="false"/>
      <species id="METTHF" name="METTHF" compartment="Intracellular" initialAmount="1" hasOnlySubstanceUnits="false" boundaryCondition="false" constant="false"/>
      <species id="THR" name="THR" compartment="Intracellular" initialAmount="1" hasOnlySubstanceUnits="false" boundaryCondition="false" constant="false"/>
      <species id="ASP" name="ASP" compartment="Intracellular" initialAmount="1" hasOnlySubstanceUnits="false" boundaryCondition="false" constant="false"/>
      <species id="ASN" name="ASN" compartment="Intracellular" initialAmount="1" hasOnlySubstanceUnits="false" boundaryCondition="false" constant="false"/>
      <species id="HSER" name="HSER" compartment="Intracellular" initialAmount="1" hasOnlySubstanceUnits="false" boundaryCondition="false" constant="false"/>
      <species id="MET" name="MET" compartment="Intracellular" initialAmount="1" hasOnlySubstanceUnits="false" boundaryCondition="false" constant="false"/>
      <species id="ALA" name="ALA" compartment="Intracellular" initialAmount="1" hasOnlySubstanceUnits="false" boundaryCondition="false" constant="false"/>
      <species id="ILE" name="ILE" compartment="Intracellular" initialAmount="1" hasOnlySubstanceUnits="false" boundaryCondition="false" constant="false"/>
      <species id="AKIV" name="AKIV" compartment="Intracellular" initialAmount="1" hasOnlySubstanceUnits="false" boundaryCondition="false" constant="false"/>
      <species id="VAL" name="VAL" compartment="Intracellular" initialAmount="1" hasOnlySubstanceUnits="false" boundaryCondition="false" constant="false"/>
      <species id="LEU" name="LEU" compartment="Intracellular" initialAmount="1" hasOnlySubstanceUnits="false" boundaryCondition="false" constant="false"/>
      <species id="GLU" name="GLU" compartment="Intracellular" initialAmount="1" hasOnlySubstanceUnits="false" boundaryCondition="false" constant="false"/>
      <species id="PRO" name="PRO" compartment="Intracellular" initialAmount="1" hasOnlySubstanceUnits="false" boundaryCondition="false" constant="false"/>
      <species id="GLN" name="GLN" compartment="Intracellular" initialAmount="1" hasOnlySubstanceUnits="false" boundaryCondition="false" constant="false"/>
      <species id="ORN" name="ORN" compartment="Intracellular" initialAmount="1" hasOnlySubstanceUnits="false" boundaryCondition="false" constant="false"/>
      <species id="ARG" name="ARG" compartment="Intracellular" initialAmount="1" hasOnlySubstanceUnits="false" boundaryCondition="false" constant="false"/>
      <species id="HCIT" name="HCIT" compartment="Intracellular" initialAmount="1" hasOnlySubstanceUnits="false" boundaryCondition="false" constant="false"/>
      <species id="AASA" name="AASA" compartment="Intracellular" initialAmount="1" hasOnlySubstanceUnits="false" boundaryCondition="false" constant="false"/>
      <species id="LYS" name="LYS" compartment="Intracellular" initialAmount="1" hasOnlySubstanceUnits="false" boundaryCondition="false" constant="false"/>
      <species id="CHOR" name="CHOR" compartment="Intracellular" initialAmount="1" hasOnlySubstanceUnits="false" boundaryCondition="false" constant="false"/>
      <species id="PPHN" name="PPHN" compartment="Intracellular" initialAmount="1" hasOnlySubstanceUnits="false" boundaryCondition="false" constant="false"/>
      <species id="TYR" name="TYR" compartment="Intracellular" initialAmount="1" hasOnlySubstanceUnits="false" boundaryCondition="false" constant="false"/>
      <species id="PHE" name="PHE" compartment="Intracellular" initialAmount="1" hasOnlySubstanceUnits="false" boundaryCondition="false" constant="false"/>
      <species id="TRP" name="TRP" compartment="Intracellular" initialAmount="1" hasOnlySubstanceUnits="false" boundaryCondition="false" constant="false"/>
      <species id="HIS" name="HIS" compartment="Intracellular" initialAmount="1" hasOnlySubstanceUnits="false" boundaryCondition="false" constant="false"/>
      <species id="MOP" name="MOP" compartment="Intracellular" initialAmount="1" hasOnlySubstanceUnits="false" boundaryCondition="false" constant="false"/>
      <species id="IOS" name="IOS" compartment="Intracellular" initialAmount="1" hasOnlySubstanceUnits="false" boundaryCondition="false" constant="false"/>
      <species id="HPP" name="HPP" compartment="Intracellular" initialAmount="1" hasOnlySubstanceUnits="false" boundaryCondition="false" constant="false"/>
      <species id="PHP" name="PHP" compartment="Intracellular" initialAmount="1" hasOnlySubstanceUnits="false" boundaryCondition="false" constant="false"/>
      <species id="IAP" name="IAP" compartment="Intracellular" initialAmount="1" hasOnlySubstanceUnits="false" boundaryCondition="false" constant="false"/>
      <species id="AAP" name="AAP" compartment="Intracellular" initialAmount="1" hasOnlySubstanceUnits="false" boundaryCondition="false" constant="false"/>
      <species id="LACTATE" name="LACTATE" compartment="Intracellular" initialAmount="1" hasOnlySubstanceUnits="false" boundaryCondition="false" constant="false"/>
      <species id="DHA" name="DHA" compartment="Intracellular" initialAmount="1" hasOnlySubstanceUnits="false" boundaryCondition="false" constant="false"/>
      <species id="GLYC3P" name="GLYC3P" compartment="Intracellular" initialAmount="1" hasOnlySubstanceUnits="false" boundaryCondition="false" constant="false"/>
      <species id="GLYC" name="GLYC" compartment="Intracellular" initialAmount="1" hasOnlySubstanceUnits="false" boundaryCondition="false" constant="false"/>
      <species id="MGX" name="MGX" compartment="Intracellular" initialAmount="1" hasOnlySubstanceUnits="false" boundaryCondition="false" constant="false"/>
      <species id="CARB" name="CARB" compartment="Intracellular" initialAmount="1" hasOnlySubstanceUnits="false" boundaryCondition="false" constant="false"/>
      <species id="ATP" name="ATP" compartment="Intracellular" initialAmount="1" hasOnlySubstanceUnits="false" boundaryCondition="false" constant="false"/>
      <species id="NADH" name="NADH" compartment="Intracellular" initialAmount="1" hasOnlySubstanceUnits="false" boundaryCondition="false" constant="false"/>
      <species id="AHCYT" name="AHCYT" compartment="Intracellular" initialAmount="1" hasOnlySubstanceUnits="false" boundaryCondition="false" constant="false"/>
      <species id="GLCEXT" name="GLCEXT" compartment="Extracellular" initialAmount="1" hasOnlySubstanceUnits="false" boundaryCondition="false" constant="false"/>
      <species id="ACEEXT" name="ACEEXT" compartment="Extracellular" initialAmount="1" hasOnlySubstanceUnits="false" boundaryCondition="false" constant="false"/>
      <species id="ETHEXT" name="ETHEXT" compartment="Extracellular" initialAmount="1" hasOnlySubstanceUnits="false" boundaryCondition="false" constant="false"/>
      <species id="CO2EXT" name="CO2EXT" compartment="Extracellular" initialAmount="1" hasOnlySubstanceUnits="false" boundaryCondition="false" constant="false"/>
      <species id="PYREXT" name="PYREXT" compartment="Extracellular" initialAmount="1" hasOnlySubstanceUnits="false" boundaryCondition="false" constant="false"/>
      <species id="LACTATEEXT" name="LACTATEEXT" compartment="Extracellular" initialAmount="1" hasOnlySubstanceUnits="false" boundaryCondition="false" constant="false"/>
      <species id="GLYCEXT" name="GLYCEXT" compartment="Extracellular" initialAmount="1" hasOnlySubstanceUnits="false" boundaryCondition="false" constant="false"/>
      <species id="BIOMASS" name="BIOMASS" compartment="Extracellular" initialAmount="1" hasOnlySubstanceUnits="false" boundaryCondition="false" constant="false"/>
    </listOfSpecies>
    <listOfParameters>
      <parameter id="v1" name="v1" value="7.18311136273052" constant="true"/>
      <parameter id="v2" name="v2" value="108.511750261293" constant="true"/>
      <parameter id="v2b" name="v2b" value="104.89469191925" constant="true"/>
      <parameter id="v3" name="v3" value="5.6927459715382" constant="true"/>
      <parameter id="v4" name="v4" value="170.782379146146" constant="true"/>
      <parameter id="v4b" name="v4b" value="165.089633174608" constant="true"/>
      <parameter id="v5" name="v5" value="162.311610270553" constant="true"/>
      <parameter id="v5b" name="v5b" value="167.908562348848" constant="true"/>
      <parameter id="v6" name="v6" value="362.104455727947" constant="true"/>
      <parameter id="v6b" name="v6b" value="350.034307203682" constant="true"/>
      <parameter id="v7" name="v7" value="12.5969021303915" constant="true"/>
      <parameter id="v8" name="v8" value="3.27975457721625" constant="true"/>
      <parameter id="v9" name="v9" value="62.2706288848535" constant="true"/>
      <parameter id="v9b" name="v9b" value="60.1949412553584" constant="true"/>
      <parameter id="v10" name="v10" value="36.1220084316341" constant="true"/>
      <parameter id="v10b" name="v10b" value="34.917941483913" constant="true"/>
      <parameter id="v11" name="v11" value="31.0768844157498" constant="true"/>
      <parameter id="v11b" name="v11b" value="32.1485011197411" constant="true"/>
      <parameter id="v12" name="v12" value="31.0768844157498" constant="true"/>
      <parameter id="v12b" name="v12b" value="32.1485011197411" constant="true"/>
      <parameter id="v13" name="v13" value="30.1221277651124" constant="true"/>
      <parameter id="v13b" name="v13b" value="29.1180568396086" constant="true"/>
      <parameter id="v14" name="v14" value="10.0976087646528" constant="true"/>
      <parameter id="v15" name="v15" value="189.208431689163" constant="true"/>
      <parameter id="v15b" name="v15b" value="182.901483966191" constant="true"/>
      <parameter id="v16" name="v16" value="3.79164787379122" constant="true"/>
      <parameter id="v17" name="v17" value="5.27960320868747" constant="true"/>
      <parameter id="v17b" name="v17b" value="5.10361643506455" constant="true"/>
      <parameter id="v18" name="v18" value="6.3069477229721" constant="true"/>
      <parameter id="v19" name="v19" value="0" constant="true"/>
      <parameter id="v20" name="v20" value="3.62903360255675" constant="true"/>
      <parameter id="v21" name="v21" value="0.53338421990213" constant="true"/>
      <parameter id="v22" name="v22" value="0.661845163101854" constant="true"/>
      <parameter id="v23" name="v23" value="1.7212606787826" constant="true"/>
      <parameter id="v24" name="v24" value="0.95270197052588" constant="true"/>
      <parameter id="v25" name="v25" value="173.456572831692" constant="true"/>
      <parameter id="v25b" name="v25b" value="169.580244373142" constant="true"/>
      <parameter id="v26" name="v26" value="4.15906513113013" constant="true"/>
      <parameter id="v27" name="v27" value="3.83919585009357" constant="true"/>
      <parameter id="v28" name="v28" value="58.1598318498992" constant="true"/>
      <parameter id="v28b" name="v28b" value="56.2211707882359" constant="true"/>
      <parameter id="v29" name="v29" value="44.1755354564458" constant="true"/>
      <parameter id="v29b" name="v29b" value="44.9307275188844" constant="true"/>
      <parameter id="v30" name="v30" value="130.843934256047" constant="true"/>
      <parameter id="v30b" name="v30b" value="133.83481369404" constant="true"/>
      <parameter id="v31" name="v31" value="23.2908334279796" constant="true"/>
      <parameter id="v31b" name="v31b" value="23.8232239831057" constant="true"/>
      <parameter id="v32" name="v32" value="8.19936350480662" constant="true"/>
      <parameter id="v32b" name="v32b" value="8.48210017738615" constant="true"/>
      <parameter id="v33" name="v33" value="8.19936350480661" constant="true"/>
      <parameter id="v33b" name="v33b" value="8.48210017738615" constant="true"/>
      <parameter id="v34" name="v34" value="22.1874708952854" constant="true"/>
      <parameter id="v35" name="v35" value="0.0957938932432852" constant="true"/>
      <parameter id="v36" name="v36" value="0.0957938932432852" constant="true"/>
      <parameter id="v37" name="v37" value="0.0843401985333214" constant="true"/>
      <parameter id="v38" name="v38" value="0" constant="true"/>
      <parameter id="v39" name="v39" value="0" constant="true"/>
      <parameter id="v40" name="v40" value="0" constant="true"/>
      <parameter id="v41" name="v41" value="26.4129831025886" constant="true"/>
      <parameter id="v42" name="v42" value="0.572596886942352" constant="true"/>
      <parameter id="v43" name="v43" value="0.286298443471176" constant="true"/>
      <parameter id="v44" name="v44" value="0.233186182707489" constant="true"/>
      <parameter id="v45" name="v45" value="0.0202051678423966" constant="true"/>
      <parameter id="v46" name="v46" value="0.09285949309884" constant="true"/>
      <parameter id="v46b" name="v46b" value="3.95436901595648" constant="true"/>
      <parameter id="v47" name="v47" value="0.0597448267293435" constant="true"/>
      <parameter id="v48" name="v48" value="0.0296049633169028" constant="true"/>
      <parameter id="v48b" name="v48b" value="0.0286181312063394" constant="true"/>
      <parameter id="v49" name="v49" value="7.32864863925281" constant="true"/>
      <parameter id="v49b" name="v49b" value="7.08436035127772" constant="true"/>
      <parameter id="v50" name="v50" value="1.09178185193611" constant="true"/>
      <parameter id="v50b" name="v50b" value="1.05538912353824" constant="true"/>
      <parameter id="v51" name="v51" value="0.112847326542382" constant="true"/>
      <parameter id="v52" name="v52" value="0.0994748241539362" constant="true"/>
      <parameter id="v53" name="v53" value="0.0133725023884461" constant="true"/>
      <parameter id="v54" name="v54" value="3.34503475577041" constant="true"/>
      <parameter id="v54b" name="v54b" value="3.28881168003505" constant="true"/>
      <parameter id="v55" name="v55" value="0.972190684590677" constant="true"/>
      <parameter id="v55b" name="v55b" value="0.939784328437654" constant="true"/>
      <parameter id="v56" name="v56" value="0.0399222881523682" constant="true"/>
      <parameter id="v57" name="v57" value="1.19766864457104" constant="true"/>
      <parameter id="v57b" name="v57b" value="1.15774635641868" constant="true"/>
      <parameter id="v58" name="v58" value="0.11986447396359" constant="true"/>
      <parameter id="v59" name="v59" value="1.57834571986258" constant="true"/>
      <parameter id="v59b" name="v59b" value="1.52573419586716" constant="true"/>
      <parameter id="v60" name="v60" value="0.0672529499681703" constant="true"/>
      <parameter id="v61" name="v61" value="2.01758849904511" constant="true"/>
      <parameter id="v61b" name="v61b" value="1.95033554907694" constant="true"/>
      <parameter id="v62" name="v62" value="36.520753026576" constant="true"/>
      <parameter id="v62b" name="v62b" value="35.3033945923568" constant="true"/>
      <parameter id="v63" name="v63" value="1.2533060632675" constant="true"/>
      <parameter id="v63b" name="v63b" value="1.21152919449192" constant="true"/>
      <parameter id="v64" name="v64" value="0.143032090327806" constant="true"/>
      <parameter id="v65" name="v65" value="1.08932209237269" constant="true"/>
      <parameter id="v65b" name="v65b" value="1.05301135596026" constant="true"/>
      <parameter id="v66" name="v66" value="0.038126273233044" constant="true"/>
      <parameter id="v67" name="v67" value="0.00181553682062114" constant="true"/>
      <parameter id="v68" name="v68" value="0.0671563165567502" constant="true"/>
      <parameter id="v69" name="v69" value="2.01468949670251" constant="true"/>
      <parameter id="v69b" name="v69b" value="1.94753318014575" constant="true"/>
      <parameter id="v70" name="v70" value="0.0671563165567502" constant="true"/>
      <parameter id="v71" name="v71" value="2.01468949670251" constant="true"/>
      <parameter id="v71b" name="v71b" value="1.94753318014575" constant="true"/>
      <parameter id="v72" name="v72" value="0.0675457784876253" constant="true"/>
      <parameter id="v73" name="v73" value="0.0579800468520946" constant="true"/>
      <parameter id="v74" name="v74" value="0.767210720972161" constant="true"/>
      <parameter id="v74b" name="v74b" value="0.741637030273089" constant="true"/>
      <parameter id="v75" name="v75" value="0.767210720972161" constant="true"/>
      <parameter id="v75b" name="v75b" value="0.741637030273089" constant="true"/>
      <parameter id="v76" name="v76" value="0.972190684590677" constant="true"/>
      <parameter id="v76b" name="v76b" value="0.939784328437654" constant="true"/>
      <parameter id="v77" name="v77" value="0.972190684590677" constant="true"/>
      <parameter id="v77b" name="v77b" value="0.939784328437654" constant="true"/>
      <parameter id="v78" name="v78" value="0.00956573163553076" constant="true"/>
      <parameter id="v79" name="v79" value="0.00968934431454337" constant="true"/>
      <parameter id="v80" name="v80" value="0.0199123393229416" constant="true"/>
      <parameter id="v81" name="v81" value="0.00976095064850077" constant="true"/>
      <parameter id="v82" name="v82" value="0.162817537292317" constant="true"/>
      <parameter id="v83" name="v83" value="0.088629431888387" constant="true"/>
      <parameter id="v84" name="v84" value="0.0363107364124229" constant="true"/>
      <parameter id="v85" name="v85" value="0.0569219598017971" constant="true"/>
      <parameter id="v86" name="v86" value="0.0363927283978703" constant="true"/>
      <parameter id="v87" name="v87" value="0.0202051678423966" constant="true"/>
      <parameter id="v88" name="v88" value="0.0873126796459043" constant="true"/>
      <parameter id="v89" name="v89" value="0.0873126796459043" constant="true"/>
      <parameter id="v90" name="v90" value="0.0775995576555811" constant="true"/>
      <parameter id="v91" name="v91" value="0.0199123393229416" constant="true"/>
      <parameter id="v92" name="v92" value="0.0399222881523682" constant="true"/>
      <parameter id="v93" name="v93" value="0.0672529499681703" constant="true"/>
      <parameter id="v94" name="v94" value="0.0671563165567502" constant="true"/>
      <parameter id="v95" name="v95" value="0.0133725023884461" constant="true"/>
      <parameter id="v96" name="v96" value="0.0324063561530226" constant="true"/>
      <parameter id="v97" name="v97" value="0.0417768687755833" constant="true"/>
      <parameter id="v98" name="v98" value="0.0670577309552003" constant="true"/>
      <parameter id="v99" name="v99" value="0.0585657038910046" constant="true"/>
      <parameter id="v100" name="v100" value="0.00956573163553076" constant="true"/>
      <parameter id="v101" name="v101" value="0.025573690699072" constant="true"/>
      <parameter id="v102" name="v102" value="0.0526115239954192" constant="true"/>
      <parameter id="v103" name="v103" value="0.286342367749094" constant="true"/>
      <parameter id="v104" name="v104" value="0.286298443471176" constant="true"/>
      <parameter id="v105" name="v105" value="0.102972172771294" constant="true"/>
      <parameter id="v106" name="v106" value="20.624297218723" constant="true"/>
      <parameter id="v107" name="v107" value="0.2" constant="true"/>
      <parameter id="v108" name="v108" value="0" constant="true"/>
      <parameter id="v109" name="v109" value="0" constant="true"/>
      <parameter id="v110" name="v110" value="11.11" constant="true"/>
      <parameter id="v111" name="v111" value="0" constant="true"/>
      <parameter id="v112" name="v112" value="0" constant="true"/>
      <parameter id="v113" name="v113" value="0" constant="true"/>
      <parameter id="v114" name="v114" value="0" constant="true"/>
      <parameter id="v115" name="v115" value="0" constant="true"/>
      <parameter id="v116" name="v116" value="0" constant="true"/>
      <parameter id="v117" name="v117" value="0" constant="true"/>
      <parameter id="v118" name="v118" value="3.92688863726948" constant="true"/>
      <parameter id="v119" name="v119" value="0.175986773622916" constant="true"/>
      <parameter id="v120" name="v120" value="6.3069477229721" constant="true"/>
      <parameter id="v121" name="v121" value="22.1874708952854" constant="true"/>
      <parameter id="v122" name="v122" value="0" constant="true"/>
      <parameter id="v123" name="v123" value="0.0843401985333214" constant="true"/>
      <parameter id="v124" name="v124" value="0" constant="true"/>
      <parameter id="v125" name="v125" value="0.2" constant="true"/>
      <parameter id="min_aa1" name="min_aa1" value="1" constant="false"/>
      <parameter id="min_aa2" name="min_aa2" value="1" constant="false"/>
      <parameter id="min_aa3" name="min_aa3" value="1" constant="false"/>
      <parameter id="min_aa4" name="min_aa4" value="1" constant="false"/>
      <parameter id="min_aa5" name="min_aa5" value="1" constant="false"/>
      <parameter id="min_aa6" name="min_aa6" value="1" constant="false"/>
      <parameter id="min_aa7" name="min_aa7" value="1" constant="false"/>
      <parameter id="min_aa8" name="min_aa8" value="1" constant="false"/>
      <parameter id="min_aa9" name="min_aa9" value="1" constant="false"/>
      <parameter id="min_aa10" name="min_aa10" value="1" constant="false"/>
      <parameter id="min_aa11" name="min_aa11" value="1" constant="false"/>
      <parameter id="min_aa12" name="min_aa12" value="1" constant="false"/>
      <parameter id="min_aa13" name="min_aa13" value="1" constant="false"/>
      <parameter id="min_aa14" name="min_aa14" value="1" constant="false"/>
      <parameter id="min_aa15" name="min_aa15" value="1" constant="false"/>
      <parameter id="min_aa16" name="min_aa16" value="1" constant="false"/>
      <parameter id="min_aa17" name="min_aa17" value="1" constant="false"/>
      <parameter id="min_aa18" name="min_aa18" value="1" constant="false"/>
      <parameter id="min_aa19" name="min_aa19" value="1" constant="false"/>
      <parameter id="delta" name="delta" value="0.98" constant="true"/>
      <parameter id="g1_YDR342C" name="g1_YDR342C" value="0.919106221382981" constant="true"/>
      <parameter id="g2_YDR345C" name="g2_YDR345C" value="1.25018864476113" constant="true"/>
      <parameter id="g3_YHR092C" name="g3_YHR092C" value="3.19565837041037" constant="true"/>
      <parameter id="g4_YHR094C" name="g4_YHR094C" value="1.80772090685621" constant="true"/>
      <parameter id="g5_YHR096C" name="g5_YHR096C" value="0.716928836130551" constant="true"/>
      <parameter id="g6_YMR011W" name="g6_YMR011W" value="1.95805152527475" constant="true"/>
      <parameter id="g7_YCL040W" name="g7_YCL040W" value="0.83237413342161" constant="true"/>
      <parameter id="g8_YFR053C" name="g8_YFR053C" value="0.671701840458325" constant="true"/>
      <parameter id="g9_YGL253W" name="g9_YGL253W" value="0.850083930854355" constant="true"/>
      <parameter id="g10_YBR196C" name="g10_YBR196C" value="1.11020668013336" constant="true"/>
      <parameter id="g11_YGR240C" name="g11_YGR240C" value="0.850444522640513" constant="true"/>
      <parameter id="g12_YMR205C" name="g12_YMR205C" value="1.06017685366564" constant="true"/>
      <parameter id="g13_YKL060C" name="g13_YKL060C" value="1.04638390648284" constant="true"/>
      <parameter id="g14_YDR050C" name="g14_YDR050C" value="1.01619737200913" constant="true"/>
      <parameter id="g15_YGR192C" name="g15_YGR192C" value="1.04756592828785" constant="true"/>
      <parameter id="g16_YJL052W" name="g16_YJL052W" value="0.934413015919185" constant="true"/>
      <parameter id="g17_YJR009C" name="g17_YJR009C" value="1" constant="true"/>
      <parameter id="g18_YCR012W" name="g18_YCR012W" value="1.04179529957579" constant="true"/>
      <parameter id="g19_YDL021W" name="g19_YDL021W" value="0.908384028325305" constant="true"/>
      <parameter id="g20_YKL152C" name="g20_YKL152C" value="1.01995160061129" constant="true"/>
      <parameter id="g21_YGR254W" name="g21_YGR254W" value="0.93401905270766" constant="true"/>
      <parameter id="g22_YHR174W" name="g22_YHR174W" value="1.11504768733117" constant="true"/>
      <parameter id="g23_YMR323W" name="g23_YMR323W" value="0.599379083832182" constant="true"/>
      <parameter id="g24_YOR393W" name="g24_YOR393W" value="1" constant="true"/>
      <parameter id="g25_YAL038W" name="g25_YAL038W" value="1.04181452834459" constant="true"/>
      <parameter id="g26_YOR347C" name="g26_YOR347C" value="1.25129586166855" constant="true"/>
      <parameter id="g27_YNL241C" name="g27_YNL241C" value="0.854086516308157" constant="true"/>
      <parameter id="g28_YGR248W" name="g28_YGR248W" value="0.611780384045274" constant="true"/>
      <parameter id="g29_YHR163W" name="g29_YHR163W" value="1.0478172705186" constant="true"/>
      <parameter id="g30_YGR256W" name="g30_YGR256W" value="0.326489298274648" constant="true"/>
      <parameter id="g31_YHR183W" name="g31_YHR183W" value="0.820692259572182" constant="true"/>
      <parameter id="g32_YJL121C" name="g32_YJL121C" value="0.968160661748145" constant="true"/>
      <parameter id="g33_YOR095C" name="g33_YOR095C" value="0.685008786320076" constant="true"/>
      <parameter id="g34_YBR117C" name="g34_YBR117C" value="0.560294714516021" constant="true"/>
      <parameter id="g35_YPR074C" name="g35_YPR074C" value="0.997049309409135" constant="true"/>
      <parameter id="g36_YGR043C" name="g36_YGR043C" value="0.973810125366511" constant="true"/>
      <parameter id="g37_YLR354C" name="g37_YLR354C" value="0.977795042051384" constant="true"/>
      <parameter id="g38_YLR044C" name="g38_YLR044C" value="1.04588642329224" constant="true"/>
      <parameter id="g39_YGR087C" name="g39_YGR087C" value="0.505839353445408" constant="true"/>
      <parameter id="g40_YLR134W" name="g40_YLR134W" value="1.05395168765303" constant="true"/>
      <parameter id="g41_YDL080C" name="g41_YDL080C" value="1.05569578112485" constant="true"/>
      <parameter id="g42_YBR145W" name="g42_YBR145W" value="10.8805124226456" constant="true"/>
      <parameter id="g43_YDL168W" name="g43_YDL168W" value="1.14902699032896" constant="true"/>
      <parameter id="g44_YGL256W" name="g44_YGL256W" value="0.895467334763923" constant="true"/>
      <parameter id="g45_YMR083W" name="g45_YMR083W" value="0.906306171118108" constant="true"/>
      <parameter id="g46_YMR303C" name="g46_YMR303C" value="2.04558758960735" constant="true"/>
      <parameter id="g47_YOL086C" name="g47_YOL086C" value="0.968761162138429" constant="true"/>
      <parameter id="g48_YER073W" name="g48_YER073W" value="2.94798497868736" constant="true"/>
      <parameter id="g49_YOR374W" name="g49_YOR374W" value="0.962042880078607" constant="true"/>
      <parameter id="g50_YPL061W" name="g50_YPL061W" value="0.987085627392499" constant="true"/>
      <parameter id="g51_YMR169C" name="g51_YMR169C" value="0.661269371159481" constant="true"/>
      <parameter id="g52_YMR170C" name="g52_YMR170C" value="0.905941986767765" constant="true"/>
      <parameter id="g53_YGR138C" name="g53_YGR138C" value="0.964366307184779" constant="true"/>
      <parameter id="g54_YKL217W" name="g54_YKL217W" value="0.407159403263504" constant="true"/>
      <parameter id="g55_YAL054C" name="g55_YAL054C" value="0.870511010016724" constant="true"/>
      <parameter id="g56_YLR153C" name="g56_YLR153C" value="1.18382340710813" constant="true"/>
      <parameter id="g57_YKL085W" name="g57_YKL085W" value="0.862961255552765" constant="true"/>
      <parameter id="g58_YKL029C" name="g58_YKL029C" value="2.67600303984324" constant="true"/>
      <parameter id="g59_YKR097W" name="g59_YKR097W" value="0.54636554531015" constant="true"/>
      <parameter id="g60_YBR218C" name="g60_YBR218C" value="1.37362386974264" constant="true"/>
      <parameter id="g61_YGL062W" name="g61_YGL062W" value="0.835619750516919" constant="true"/>
      <parameter id="g62_YER178W" name="g62_YER178W" value="0.920984424099455" constant="true"/>
      <parameter id="g63_YBR221C" name="g63_YBR221C" value="0.949281061387729" constant="true"/>
      <parameter id="g64_YNL071W" name="g64_YNL071W" value="0.918756461728885" constant="true"/>
      <parameter id="g65_YFL018C" name="g65_YFL018C" value="1.13509837128387" constant="true"/>
      <parameter id="g66_YCR005C" name="g66_YCR005C" value="0.868641203105705" constant="true"/>
      <parameter id="g67_YNR001C" name="g67_YNR001C" value="0.77122037369007" constant="true"/>
      <parameter id="g68_YPR001W" name="g68_YPR001W" value="1.70152048726931" constant="true"/>
      <parameter id="g69_YJL200C" name="g69_YJL200C" value="2.06218675466951" constant="true"/>
      <parameter id="g70_YLR304C" name="g70_YLR304C" value="1.20661218002567" constant="true"/>
      <parameter id="g71_YDL066W" name="g71_YDL066W" value="2.09982723415307" constant="true"/>
      <parameter id="g72_YNL037C" name="g72_YNL037C" value="1.03587023268582" constant="true"/>
      <parameter id="g73_YOR136W" name="g73_YOR136W" value="1.05044874612647" constant="true"/>
      <parameter id="g74_YIL125W" name="g74_YIL125W" value="0.979010647065772" constant="true"/>
      <parameter id="g75_YDR148C" name="g75_YDR148C" value="0.850428558706924" constant="true"/>
      <parameter id="g76_YPL017C" name="g76_YPL017C" value="1.37219054303643" constant="true"/>
      <parameter id="g77_YGR244C" name="g77_YGR244C" value="1.00684133589554" constant="true"/>
      <parameter id="g78_YOR142W" name="g78_YOR142W" value="0.916027110431601" constant="true"/>
      <parameter id="g79_YDR178W" name="g79_YDR178W" value="1.17740056445035" constant="true"/>
      <parameter id="g80_YJL045W" name="g80_YJL045W" value="2.05752026246294" constant="true"/>
      <parameter id="g81_YKL148C" name="g81_YKL148C" value="1.19081720981992" constant="true"/>
      <parameter id="g82_YKL141W" name="g82_YKL141W" value="0.993448931566173" constant="true"/>
      <parameter id="g83_YLL041C" name="g83_YLL041C" value="1.27687714742007" constant="true"/>
      <parameter id="g84_YPL262W" name="g84_YPL262W" value="0.954769773688866" constant="true"/>
      <parameter id="g85_YDL078C" name="g85_YDL078C" value="0.8822994121995" constant="true"/>
      <parameter id="g86_YOL126C" name="g86_YOL126C" value="0.888428251048941" constant="true"/>
      <parameter id="g87_YDL022W" name="g87_YDL022W" value="0.8346633284179" constant="true"/>
      <parameter id="g88_YER062C" name="g88_YER062C" value="1.05907353693205" constant="true"/>
      <parameter id="g89_YIL053W" name="g89_YIL053W" value="2.95457304993874" constant="true"/>
      <parameter id="g90_YLL043W" name="g90_YLL043W" value="0.962057762037699" constant="true"/>
      <parameter id="g91_YML004C" name="g91_YML004C" value="1.29060077772403" constant="true"/>
      <parameter id="g92_YDR272W" name="g92_YDR272W" value="1.15339697976873" constant="true"/>
      <parameter id="g93_YKL127W" name="g93_YKL127W" value="1.12978180166709" constant="true"/>
      <parameter id="g94_YMR105C" name="g94_YMR105C" value="0.473435789729891" constant="true"/>
      <parameter id="g95_YMR278W" name="g95_YMR278W" value="0.93771476048427" constant="true"/>
      <parameter id="g96_YKL035W" name="g96_YKL035W" value="0.848116379898401" constant="true"/>
      <parameter id="g97_YBR126C" name="g97_YBR126C" value="0.949270522725113" constant="true"/>
      <parameter id="g98_YDR074W" name="g98_YDR074W" value="0.803843556774004" constant="true"/>
      <parameter id="g99_YML100W" name="g99_YML100W" value="0.79059255980136" constant="true"/>
      <parameter id="g100_YMR261C" name="g100_YMR261C" value="0.900797784826459" constant="true"/>
      <parameter id="g101_YFR015C" name="g101_YFR015C" value="0.81031048308605" constant="true"/>
      <parameter id="g102_YEL011W" name="g102_YEL011W" value="0.649891732065272" constant="true"/>
      <parameter id="g103_YBR001C" name="g103_YBR001C" value="1.04373523022328" constant="true"/>
      <parameter id="g104_YDR001C" name="g104_YDR001C" value="0.979451255780904" constant="true"/>
      <parameter id="g105_YPR026W" name="g105_YPR026W" value="0.857644941881816" constant="true"/>
      <parameter id="g106_YPR160W" name="g106_YPR160W" value="0.679275222101884" constant="true"/>
      <parameter id="g107_YPR184W" name="g107_YPR184W" value="0.663611901363359" constant="true"/>
      <parameter id="g108_YER081W" name="g108_YER081W" value="1.69096294236367" constant="true"/>
      <parameter id="g109_YIL074C" name="g109_YIL074C" value="1.15885107890653" constant="true"/>
      <parameter id="g110_YOR184W" name="g110_YOR184W" value="1.81790479946588" constant="true"/>
      <parameter id="g111_YGR208W" name="g111_YGR208W" value="1.40301830211179" constant="true"/>
      <parameter id="g112_YBR294W" name="g112_YBR294W" value="1.37559537389461" constant="true"/>
      <parameter id="g113_YLR092W" name="g113_YLR092W" value="1.12933929970097" constant="true"/>
      <parameter id="g114_YJR010W" name="g114_YJR010W" value="1.00482993461414" constant="true"/>
      <parameter id="g115_YKL001C" name="g115_YKL001C" value="0.81414913836267" constant="true"/>
      <parameter id="g116_YPR167C" name="g116_YPR167C" value="2.54821423397832" constant="true"/>
      <parameter id="g117_YJR137C" name="g117_YJR137C" value="1.4941798671156" constant="true"/>
      <parameter id="g118_YFR030W" name="g118_YFR030W" value="1.33682068029935" constant="true"/>
      <parameter id="g119_YNL277W" name="g119_YNL277W" value="1.06277084522756" constant="true"/>
      <parameter id="g120_YGR155W" name="g120_YGR155W" value="1.09609615908509" constant="true"/>
      <parameter id="g121_YAL012W" name="g121_YAL012W" value="1.05266633425122" constant="true"/>
      <parameter id="g122_YJR130C" name="g122_YJR130C" value="3.73488926930776" constant="true"/>
      <parameter id="g123_YBR263W" name="g123_YBR263W" value="1.2643368543193" constant="true"/>
      <parameter id="g124_YLR058C" name="g124_YLR058C" value="0.992917958875537" constant="true"/>
      <parameter id="g125_YMR189W" name="g125_YMR189W" value="0.858419040075865" constant="true"/>
      <parameter id="g126_YDR019C" name="g126_YDR019C" value="0.848737781876405" constant="true"/>
      <parameter id="g127_YEL046C" name="g127_YEL046C" value="2.57756053541293" constant="true"/>
      <parameter id="g128_YKL106W" name="g128_YKL106W" value="1.94136855295763" constant="true"/>
      <parameter id="g129_YLR027C" name="g129_YLR027C" value="1.55882188864138" constant="true"/>
      <parameter id="g130_YGR124W" name="g130_YGR124W" value="1.88817318261922" constant="true"/>
      <parameter id="g131_YPR145W" name="g131_YPR145W" value="2.98112906619962" constant="true"/>
      <parameter id="g132_YER052C" name="g132_YER052C" value="3.37361764443072" constant="true"/>
      <parameter id="g133_YDR158W" name="g133_YDR158W" value="1.79487513873652" constant="true"/>
      <parameter id="g134_YJR139C" name="g134_YJR139C" value="1.02059695451915" constant="true"/>
      <parameter id="g135_YHR025W" name="g135_YHR025W" value="1.76709537815495" constant="true"/>
      <parameter id="g136_YCR053W" name="g136_YCR053W" value="1.68375574887449" constant="true"/>
      <parameter id="g137_YLR303W" name="g137_YLR303W" value="1.06617312403111" constant="true"/>
      <parameter id="g138_YER091C" name="g138_YER091C" value="1.07093187790897" constant="true"/>
      <parameter id="g139_YLR089C" name="g139_YLR089C" value="1.46778427705984" constant="true"/>
      <parameter id="g140_YDR111C" name="g140_YDR111C" value="1.21618150989882" constant="true"/>
      <parameter id="g141_YER086W" name="g141_YER086W" value="2.12146981365461" constant="true"/>
      <parameter id="g142_YCL009C" name="g142_YCL009C" value="2.03225226192236" constant="true"/>
      <parameter id="g143_YMR108W" name="g143_YMR108W" value="2.14063421027263" constant="true"/>
      <parameter id="g144_YLR355C" name="g144_YLR355C" value="1.3916039582715" constant="true"/>
      <parameter id="g145_YJR016C" name="g145_YJR016C" value="2.64578694346598" constant="true"/>
      <parameter id="g146_YJR148W" name="g146_YJR148W" value="1.10077241930755" constant="true"/>
      <parameter id="g147_YHR208W" name="g147_YHR208W" value="1.59317098669737" constant="true"/>
      <parameter id="g148_YOR108W" name="g148_YOR108W" value="5.63624145264989" constant="true"/>
      <parameter id="g149_YNL104C" name="g149_YNL104C" value="1.96665631720371" constant="true"/>
      <parameter id="g150_YGL009C" name="g150_YGL009C" value="1.33011636093905" constant="true"/>
      <parameter id="g151_YCL018W" name="g151_YCL018W" value="0.861220349946575" constant="true"/>
      <parameter id="g152_YOR375C" name="g152_YOR375C" value="0.786093984434202" constant="true"/>
      <parameter id="g153_YAL062W" name="g153_YAL062W" value="0.38139367575585" constant="true"/>
      <parameter id="g154_YHR037W" name="g154_YHR037W" value="1.73110668337166" constant="true"/>
      <parameter id="g155_YER023W" name="g155_YER023W" value="0.97486250446" constant="true"/>
      <parameter id="g156_YPR035W" name="g156_YPR035W" value="1.6219201753931" constant="true"/>
      <parameter id="g157_YLR438W" name="g157_YLR438W" value="2.16249560996693" constant="true"/>
      <parameter id="g158_YJL088W" name="g158_YJL088W" value="2.11900944338782" constant="true"/>
      <parameter id="g159_YOL058W" name="g159_YOL058W" value="4.66832421506727" constant="true"/>
      <parameter id="g160_YHR018C" name="g160_YHR018C" value="5.45351137128517" constant="true"/>
      <parameter id="g161_YPL111W" name="g161_YPL111W" value="2.92053218996058" constant="true"/>
      <parameter id="g162_YBR208C" name="g162_YBR208C" value="1.17726094315278" constant="true"/>
      <parameter id="g163_YDL182W" name="g163_YDL182W" value="1.5668199303525" constant="true"/>
      <parameter id="g164_YDL131W" name="g164_YDL131W" value="1.41640492399771" constant="true"/>
      <parameter id="g165_YDR234W" name="g165_YDR234W" value="2.25513073309162" constant="true"/>
      <parameter id="g166_YIL094C" name="g166_YIL094C" value="0.960949755033112" constant="true"/>
      <parameter id="g167_YGL202W" name="g167_YGL202W" value="2.48761175682561" constant="true"/>
      <parameter id="g168_YBR115C" name="g168_YBR115C" value="2.00063259934971" constant="true"/>
      <parameter id="g169_YNR050C" name="g169_YNR050C" value="1.25788708620348" constant="true"/>
      <parameter id="g170_YIR034C" name="g170_YIR034C" value="2.42928695731354" constant="true"/>
      <parameter id="g171_YBR249C" name="g171_YBR249C" value="2.4676620269314" constant="true"/>
      <parameter id="g172_YDR035W" name="g172_YDR035W" value="4.61788460929568" constant="true"/>
      <parameter id="g173_YDR127W" name="g173_YDR127W" value="2.31367500739835" constant="true"/>
      <parameter id="g174_YGL148W" name="g174_YGL148W" value="2.56926494658561" constant="true"/>
      <parameter id="g175_YPR060C" name="g175_YPR060C" value="1.30214500468965" constant="true"/>
      <parameter id="g176_YBR166C" name="g176_YBR166C" value="1.63054579383614" constant="true"/>
      <parameter id="g177_YHR137W" name="g177_YHR137W" value="22.356609601661" constant="true"/>
      <parameter id="g178_YNL316C" name="g178_YNL316C" value="1.37307146007624" constant="true"/>
      <parameter id="g179_YBL068W" name="g179_YBL068W" value="1.11557315598653" constant="true"/>
      <parameter id="g180_YER099C" name="g180_YER099C" value="1.19131392128332" constant="true"/>
      <parameter id="g181_YHL011C" name="g181_YHL011C" value="0.982568587708426" constant="true"/>
      <parameter id="g182_YKL181W" name="g182_YKL181W" value="0.925024928521079" constant="true"/>
      <parameter id="g183_YOL061W" name="g183_YOL061W" value="1.09161258819578" constant="true"/>
      <parameter id="g184_YER090W" name="g184_YER090W" value="3.28772459365177" constant="true"/>
      <parameter id="g185_YKL211C" name="g185_YKL211C" value="2.86358993883798" constant="true"/>
      <parameter id="g186_YDR354W" name="g186_YDR354W" value="3.24382407423384" constant="true"/>
      <parameter id="g187_YDR007W" name="g187_YDR007W" value="1" constant="true"/>
      <parameter id="g188_YGL026C" name="g188_YGL026C" value="2.10953777058183" constant="true"/>
      <parameter id="g189_YER055C" name="g189_YER055C" value="2.43335028022241" constant="true"/>
      <parameter id="g190_YCL030C" name="g190_YCL030C" value="2.17714420550514" constant="true"/>
      <parameter id="g191_YIL020C" name="g191_YIL020C" value="1.08695622191707" constant="true"/>
      <parameter id="g192_YBR248C" name="g192_YBR248C" value="3.27675002445411" constant="true"/>
      <parameter id="g193_YOR202W" name="g193_YOR202W" value="4.78516779064867" constant="true"/>
      <parameter id="g194_YIL116W" name="g194_YIL116W" value="4.27686681620275" constant="true"/>
      <parameter id="g195_YFR025C" name="g195_YFR025C" value="1.74233871153184" constant="true"/>
      <parameter id="g196_YDL171C" name="g196_YDL171C" value="3.0222527688157" constant="true"/>
      <parameter id="g197_TA_AGC_D" name="g197_TA_AGC_D" value="1" constant="true"/>
      <parameter id="g198_TA_AGC_P" name="g198_TA_AGC_P" value="1" constant="true"/>
      <parameter id="g199_TA_AGC_M2" name="g199_TA_AGC_M2" value="1" constant="true"/>
      <parameter id="g200_TA_AGC_M1" name="g200_TA_AGC_M1" value="1" constant="true"/>
      <parameter id="g201_TA_AGC_L" name="g201_TA_AGC_L" value="1" constant="true"/>
      <parameter id="g202_TA_AGC_K1" name="g202_TA_AGC_K1" value="1" constant="true"/>
      <parameter id="g203_TA_AGC_K2" name="g203_TA_AGC_K2" value="1" constant="true"/>
      <parameter id="g204_TA_AGC_J" name="g204_TA_AGC_J" value="1" constant="true"/>
      <parameter id="g205_TA_UGC_O" name="g205_TA_UGC_O" value="1" constant="true"/>
      <parameter id="g206_TA_UGC_L" name="g206_TA_UGC_L" value="1" constant="true"/>
      <parameter id="g207_TA_UGC_A" name="g207_TA_UGC_A" value="1" constant="true"/>
      <parameter id="g208_YOR335C" name="g208_YOR335C" value="1.2753793324545" constant="true"/>
      <parameter id="g209_TR_UCU_E" name="g209_TR_UCU_E" value="1" constant="true"/>
      <parameter id="g210_TR_ACG_D" name="g210_TR_ACG_D" value="1" constant="true"/>
      <parameter id="g211_TR_CCG_L" name="g211_TR_CCG_L" value="1" constant="true"/>
      <parameter id="g212_YDR341C" name="g212_YDR341C" value="1.78707671472937" constant="true"/>
      <parameter id="g213_YHR091C" name="g213_YHR091C" value="0.894768939317114" constant="true"/>
      <parameter id="g214_TD_GUC_J1" name="g214_TD_GUC_J1" value="1" constant="true"/>
      <parameter id="g215_YLL018C" name="g215_YLL018C" value="0.680937857599386" constant="true"/>
      <parameter id="g216_YPL104W" name="g216_YPL104W" value="0.916294227898758" constant="true"/>
      <parameter id="g217_TN_GUU_C" name="g217_TN_GUU_C" value="1" constant="true"/>
      <parameter id="g218_TN_GUU_K" name="g218_TN_GUU_K" value="1" constant="true"/>
      <parameter id="g219_YCR024C" name="g219_YCR024C" value="0.979287564929465" constant="true"/>
      <parameter id="g220_YHR019C" name="g220_YHR019C" value="1.51376240225904" constant="true"/>
      <parameter id="g221_TC_GCA_P1" name="g221_TC_GCA_P1" value="1" constant="true"/>
      <parameter id="g222_YNL247W" name="g222_YNL247W" value="1.17652035892893" constant="true"/>
      <parameter id="g223_TE_CUC_D" name="g223_TE_CUC_D" value="1" constant="true"/>
      <parameter id="g224_TE_UUC_E1" name="g224_TE_UUC_E1" value="1" constant="true"/>
      <parameter id="g225_TE_UUC_B" name="g225_TE_UUC_B" value="1" constant="true"/>
      <parameter id="g226_TE_UUC_C" name="g226_TE_UUC_C" value="1" constant="true"/>
      <parameter id="g227_TE_UUC_P" name="g227_TE_UUC_P" value="1" constant="true"/>
      <parameter id="g228_TE_UUC_M" name="g228_TE_UUC_M" value="1" constant="true"/>
      <parameter id="g229_TE_UUC_L" name="g229_TE_UUC_L" value="1" constant="true"/>
      <parameter id="g230_TE_UUC_K" name="g230_TE_UUC_K" value="1" constant="true"/>
      <parameter id="g231_TE_UUC_J" name="g231_TE_UUC_J" value="1" constant="true"/>
      <parameter id="g232_YGL245W" name="g232_YGL245W" value="0.997885708122423" constant="true"/>
      <parameter id="g233_YOL033W" name="g233_YOL033W" value="0.904370844513436" constant="true"/>
      <parameter id="g234_TQ_UUG_E2" name="g234_TQ_UUG_E2" value="1" constant="true"/>
      <parameter id="g235_TQ_UUG_E1" name="g235_TQ_UUG_E1" value="1" constant="true"/>
      <parameter id="g236_TQ_UUG_D3" name="g236_TQ_UUG_D3" value="1" constant="true"/>
      <parameter id="g237_TQ_UUG_D1" name="g237_TQ_UUG_D1" value="1" constant="true"/>
      <parameter id="g238_TQ_UUG_D2" name="g238_TQ_UUG_D2" value="1" constant="true"/>
      <parameter id="g239_TQ_UUG_C" name="g239_TQ_UUG_C" value="1" constant="true"/>
      <parameter id="g240_TQ_UUG_B" name="g240_TQ_UUG_B" value="1" constant="true"/>
      <parameter id="g241_TQ_CUG_M" name="g241_TQ_CUG_M" value="1" constant="true"/>
      <parameter id="g242_TQ_UUG_L" name="g242_TQ_UUG_L" value="1" constant="true"/>
      <parameter id="g243_YOR168W" name="g243_YOR168W" value="0.890817803474897" constant="true"/>
      <parameter id="g244_TG_CCC_D" name="g244_TG_CCC_D" value="1" constant="true"/>
      <parameter id="g245_TG_CCC_O" name="g245_TG_CCC_O" value="1" constant="true"/>
      <parameter id="g246_TG_GCC_E" name="g246_TG_GCC_E" value="1" constant="true"/>
      <parameter id="g247_TG_GCC_D2" name="g247_TG_GCC_D2" value="1" constant="true"/>
      <parameter id="g248_TG_UCC_O" name="g248_TG_UCC_O" value="1" constant="true"/>
      <parameter id="g249_TG_UCC_N" name="g249_TG_UCC_N" value="1" constant="true"/>
      <parameter id="g250_YBR121C" name="g250_YBR121C" value="0.955161361345757" constant="true"/>
      <parameter id="g251_YPR081C" name="g251_YPR081C" value="0.846810281675392" constant="true"/>
      <parameter id="g252_TH_GUG_E1" name="g252_TH_GUG_E1" value="1" constant="true"/>
      <parameter id="g253_TH_GUG_M" name="g253_TH_GUG_M" value="1" constant="true"/>
      <parameter id="g254_TH_GUG_K" name="g254_TH_GUG_K" value="1" constant="true"/>
      <parameter id="g255_YPR033C" name="g255_YPR033C" value="1.18105265359596" constant="true"/>
      <parameter id="g256_TI_AAU_L1" name="g256_TI_AAU_L1" value="1" constant="true"/>
      <parameter id="g257_YBL076C" name="g257_YBL076C" value="1.6968596291874" constant="true"/>
      <parameter id="g258_YPL040C" name="g258_YPL040C" value="0.931822344993329" constant="true"/>
      <parameter id="g259_TL_GAG_G" name="g259_TL_GAG_G" value="1" constant="true"/>
      <parameter id="g260_TL_UAA_J" name="g260_TL_UAA_J" value="1" constant="true"/>
      <parameter id="g261_YLR382C" name="g261_YLR382C" value="0.806571807726244" constant="true"/>
      <parameter id="g262_YPL160W" name="g262_YPL160W" value="1.33570676341831" constant="true"/>
      <parameter id="g263_TK_CUU_J" name="g263_TK_CUU_J" value="1" constant="true"/>
      <parameter id="g264_YDR037W" name="g264_YDR037W" value="1.99320556524372" constant="true"/>
      <parameter id="g265_YNL073W" name="g265_YNL073W" value="0.967314263169709" constant="true"/>
      <parameter id="g266_TM_CAU_J3" name="g266_TM_CAU_J3" value="1" constant="true"/>
      <parameter id="g267_TM_CAU_J1" name="g267_TM_CAU_J1" value="1" constant="true"/>
      <parameter id="g268_YGR171C" name="g268_YGR171C" value="0.913438200516022" constant="true"/>
      <parameter id="g269_YGR264C" name="g269_YGR264C" value="1.27134263456854" constant="true"/>
      <parameter id="g270_YFL022C" name="g270_YFL022C" value="0.892403545587035" constant="true"/>
      <parameter id="g271_YLR060W" name="g271_YLR060W" value="0.962968471960974" constant="true"/>
      <parameter id="g272_TP_AGG_C" name="g272_TP_AGG_C" value="1" constant="true"/>
      <parameter id="g273_TP_AGG_N" name="g273_TP_AGG_N" value="1" constant="true"/>
      <parameter id="g274_YER087W" name="g274_YER087W" value="0.968641014915832" constant="true"/>
      <parameter id="g275_TS_AGA_E" name="g275_TS_AGA_E" value="1" constant="true"/>
      <parameter id="g276_TS_AGA_D3" name="g276_TS_AGA_D3" value="1" constant="true"/>
      <parameter id="g277_TS_AGA_D2" name="g277_TS_AGA_D2" value="1" constant="true"/>
      <parameter id="g278_TS_AGA_D1" name="g278_TS_AGA_D1" value="1" constant="true"/>
      <parameter id="g279_TS_AGA_B" name="g279_TS_AGA_B" value="1" constant="true"/>
      <parameter id="g280_TS_AGA_P" name="g280_TS_AGA_P" value="1" constant="true"/>
      <parameter id="g281_TS_AGA_M" name="g281_TS_AGA_M" value="1" constant="true"/>
      <parameter id="g282_TS_AGA_L" name="g282_TS_AGA_L" value="1" constant="true"/>
      <parameter id="g283_TS_AGA_J" name="g283_TS_AGA_J" value="1" constant="true"/>
      <parameter id="g284_TS_AGA_A" name="g284_TS_AGA_A" value="1" constant="true"/>
      <parameter id="g285_YDR023W" name="g285_YDR023W" value="0.884201320676471" constant="true"/>
      <parameter id="g286_YHR011W" name="g286_YHR011W" value="0.902494863010722" constant="true"/>
      <parameter id="g287_TT_UGU_P" name="g287_TT_UGU_P" value="1" constant="true"/>
      <parameter id="g288_TT_CGU_K" name="g288_TT_CGU_K" value="1" constant="true"/>
      <parameter id="g289_TT_AGU_J" name="g289_TT_AGU_J" value="1" constant="true"/>
      <parameter id="g290_YIL078W" name="g290_YIL078W" value="1.15653821821149" constant="true"/>
      <parameter id="g291_YKL194C" name="g291_YKL194C" value="0.952264815969586" constant="true"/>
      <parameter id="g292_YDR268W" name="g292_YDR268W" value="0.824578856065144" constant="true"/>
      <parameter id="g293_YOL097C" name="g293_YOL097C" value="1.08790442787228" constant="true"/>
      <parameter id="g294_YGR185C" name="g294_YGR185C" value="1.54226034938512" constant="true"/>
      <parameter id="g295_YPL097W" name="g295_YPL097W" value="0.946147374471404" constant="true"/>
      <parameter id="g296_TV_CAC_D" name="g296_TV_CAC_D" value="1" constant="true"/>
      <parameter id="g297_TV_UAC_B" name="g297_TV_UAC_B" value="1" constant="true"/>
      <parameter id="g298_TV_AAC_J" name="g298_TV_AAC_J" value="1" constant="true"/>
      <parameter id="g299_YGR094W" name="g299_YGR094W" value="1.13026957870056" constant="true"/>
      <parameter id="g300_YKL182W" name="g300_YKL182W" value="0.957097273381257" constant="true"/>
      <parameter id="g301_YNR016C" name="g301_YNR016C" value="0.950525000471998" constant="true"/>
      <parameter id="g302_YPL231W" name="g302_YPL231W" value="1.01616517213973" constant="true"/>
      <parameter id="g303_YER061C" name="g303_YER061C" value="1.63010340521735" constant="true"/>
      <parameter id="g304_YDR058C" name="g304_YDR058C" value="1.20224546282245" constant="true"/>
      <parameter id="g305_YNR008W" name="g305_YNR008W" value="1.09921803896762" constant="true"/>
      <parameter id="g306_YMR300C" name="g306_YMR300C" value="1.50460374061772" constant="true"/>
      <parameter id="g307_YML106W" name="g307_YML106W" value="0.92857779830205" constant="true"/>
      <parameter id="g308_YPL058C" name="g308_YPL058C" value="2.78924745442032" constant="true"/>
      <parameter id="g309_YGL008C" name="g309_YGL008C" value="1.0475107338084" constant="true"/>
      <parameter id="w1_YDR342C" name="w1_YDR342C" value="13.9143301242093" constant="true"/>
      <parameter id="w2_YDR345C" name="w2_YDR345C" value="9.64029911007052" constant="true"/>
      <parameter id="w3_YHR092C" name="w3_YHR092C" value="10.0744718586515" constant="true"/>
      <parameter id="w4_YHR094C" name="w4_YHR094C" value="3.99593821472142" constant="true"/>
      <parameter id="w5_YHR096C" name="w5_YHR096C" value="11.5724168871137" constant="true"/>
      <parameter id="w6_YMR011W" name="w6_YMR011W" value="10.332499167087" constant="true"/>
      <parameter id="w7_YCL040W" name="w7_YCL040W" value="13.7745172872797" constant="true"/>
      <parameter id="w8_YFR053C" name="w8_YFR053C" value="14.0371820058857" constant="true"/>
      <parameter id="w9_YGL253W" name="w9_YGL253W" value="13.1733890235509" constant="true"/>
      <parameter id="w10_YBR196C" name="w10_YBR196C" value="13.7981925914027" constant="true"/>
      <parameter id="w11_YGR240C" name="w11_YGR240C" value="12.8751860360818" constant="true"/>
      <parameter id="w12_YMR205C" name="w12_YMR205C" value="13.1202824069604" constant="true"/>
      <parameter id="w13_YKL060C" name="w13_YKL060C" value="14.2857556386512" constant="true"/>
      <parameter id="w14_YDR050C" name="w14_YDR050C" value="14.2957632810671" constant="true"/>
      <parameter id="w15_YGR192C" name="w15_YGR192C" value="14.785743916781" constant="true"/>
      <parameter id="w16_YJL052W" name="w16_YJL052W" value="13.6957540620562" constant="true"/>
      <parameter id="w17_YJR009C" name="w17_YJR009C" value="1" constant="true"/>
      <parameter id="w18_YCR012W" name="w18_YCR012W" value="14.284241443385" constant="true"/>
      <parameter id="w19_YDL021W" name="w19_YDL021W" value="10.9587988302218" constant="true"/>
      <parameter id="w20_YKL152C" name="w20_YKL152C" value="14.4736602149497" constant="true"/>
      <parameter id="w21_YGR254W" name="w21_YGR254W" value="14.0677156212146" constant="true"/>
      <parameter id="w22_YHR174W" name="w22_YHR174W" value="14.2358568885352" constant="true"/>
      <parameter id="w23_YMR323W" name="w23_YMR323W" value="6.40592738615575" constant="true"/>
      <parameter id="w24_YOR393W" name="w24_YOR393W" value="1" constant="true"/>
      <parameter id="w25_YAL038W" name="w25_YAL038W" value="14.2513501266446" constant="true"/>
      <parameter id="w26_YOR347C" name="w26_YOR347C" value="10.2865714651891" constant="true"/>
      <parameter id="w27_YNL241C" name="w27_YNL241C" value="12.8169044641598" constant="true"/>
      <parameter id="w28_YGR248W" name="w28_YGR248W" value="11.3545370506285" constant="true"/>
      <parameter id="w29_YHR163W" name="w29_YHR163W" value="12.203382649109" constant="true"/>
      <parameter id="w30_YGR256W" name="w30_YGR256W" value="10.8123766411888" constant="true"/>
      <parameter id="w31_YHR183W" name="w31_YHR183W" value="13.5783396080781" constant="true"/>
      <parameter id="w32_YJL121C" name="w32_YJL121C" value="11.7278356308978" constant="true"/>
      <parameter id="w33_YOR095C" name="w33_YOR095C" value="11.2688789850235" constant="true"/>
      <parameter id="w34_YBR117C" name="w34_YBR117C" value="10.8310546830884" constant="true"/>
      <parameter id="w35_YPR074C" name="w35_YPR074C" value="13.5100807375725" constant="true"/>
      <parameter id="w36_YGR043C" name="w36_YGR043C" value="10.9185451243444" constant="true"/>
      <parameter id="w37_YLR354C" name="w37_YLR354C" value="13.4728746387055" constant="true"/>
      <parameter id="w38_YLR044C" name="w38_YLR044C" value="14.3718483986535" constant="true"/>
      <parameter id="w39_YGR087C" name="w39_YGR087C" value="10.3459033155629" constant="true"/>
      <parameter id="w40_YLR134W" name="w40_YLR134W" value="10.4784895054013" constant="true"/>
      <parameter id="w41_YDL080C" name="w41_YDL080C" value="10.2023911657632" constant="true"/>
      <parameter id="w42_YBR145W" name="w42_YBR145W" value="10.9179578940733" constant="true"/>
      <parameter id="w43_YDL168W" name="w43_YDL168W" value="11.4179850370693" constant="true"/>
      <parameter id="w44_YGL256W" name="w44_YGL256W" value="9.81242503867837" constant="true"/>
      <parameter id="w45_YMR083W" name="w45_YMR083W" value="12.940242897918" constant="true"/>
      <parameter id="w46_YMR303C" name="w46_YMR303C" value="8.35299647973877" constant="true"/>
      <parameter id="w47_YOL086C" name="w47_YOL086C" value="14.2874164218162" constant="true"/>
      <parameter id="w48_YER073W" name="w48_YER073W" value="11.9482971306898" constant="true"/>
      <parameter id="w49_YOR374W" name="w49_YOR374W" value="13.6328764280794" constant="true"/>
      <parameter id="w50_YPL061W" name="w50_YPL061W" value="13.1804650378791" constant="true"/>
      <parameter id="w51_YMR169C" name="w51_YMR169C" value="8.74857551058078" constant="true"/>
      <parameter id="w52_YMR170C" name="w52_YMR170C" value="9.94586882442019" constant="true"/>
      <parameter id="w53_YGR138C" name="w53_YGR138C" value="10.8593623531811" constant="true"/>
      <parameter id="w54_YKL217W" name="w54_YKL217W" value="11.1279615380387" constant="true"/>
      <parameter id="w55_YAL054C" name="w55_YAL054C" value="10.4649624165258" constant="true"/>
      <parameter id="w56_YLR153C" name="w56_YLR153C" value="12.8662145893987" constant="true"/>
      <parameter id="w57_YKL085W" name="w57_YKL085W" value="13.7096427148213" constant="true"/>
      <parameter id="w58_YKL029C" name="w58_YKL029C" value="11.1945311856138" constant="true"/>
      <parameter id="w59_YKR097W" name="w59_YKR097W" value="10.5345908134788" constant="true"/>
      <parameter id="w60_YBR218C" name="w60_YBR218C" value="12.9037841230864" constant="true"/>
      <parameter id="w61_YGL062W" name="w61_YGL062W" value="13.5174189500449" constant="true"/>
      <parameter id="w62_YER178W" name="w62_YER178W" value="13.6010829298" constant="true"/>
      <parameter id="w63_YBR221C" name="w63_YBR221C" value="13.0871420381779" constant="true"/>
      <parameter id="w64_YNL071W" name="w64_YNL071W" value="13.229835970875" constant="true"/>
      <parameter id="w65_YFL018C" name="w65_YFL018C" value="13.6666775694211" constant="true"/>
      <parameter id="w66_YCR005C" name="w66_YCR005C" value="12.8984067787443" constant="true"/>
      <parameter id="w67_YNR001C" name="w67_YNR001C" value="13.5936459285936" constant="true"/>
      <parameter id="w68_YPR001W" name="w68_YPR001W" value="7.51830019240307" constant="true"/>
      <parameter id="w69_YJL200C" name="w69_YJL200C" value="12.0620406259186" constant="true"/>
      <parameter id="w70_YLR304C" name="w70_YLR304C" value="13.223905822713" constant="true"/>
      <parameter id="w71_YDL066W" name="w71_YDL066W" value="12.6211459069444" constant="true"/>
      <parameter id="w72_YNL037C" name="w72_YNL037C" value="12.6044097069965" constant="true"/>
      <parameter id="w73_YOR136W" name="w73_YOR136W" value="13.3117386861025" constant="true"/>
      <parameter id="w74_YIL125W" name="w74_YIL125W" value="12.3814242981196" constant="true"/>
      <parameter id="w75_YDR148C" name="w75_YDR148C" value="13.1219146833061" constant="true"/>
      <parameter id="w76_YPL017C" name="w76_YPL017C" value="8.86360575360913" constant="true"/>
      <parameter id="w77_YGR244C" name="w77_YGR244C" value="12.2652819527623" constant="true"/>
      <parameter id="w78_YOR142W" name="w78_YOR142W" value="12.9467539933135" constant="true"/>
      <parameter id="w79_YDR178W" name="w79_YDR178W" value="12.8195617869503" constant="true"/>
      <parameter id="w80_YJL045W" name="w80_YJL045W" value="6.43552756920647" constant="true"/>
      <parameter id="w81_YKL148C" name="w81_YKL148C" value="13.1300900050749" constant="true"/>
      <parameter id="w82_YKL141W" name="w82_YKL141W" value="12.9366454416557" constant="true"/>
      <parameter id="w83_YLL041C" name="w83_YLL041C" value="12.9385196299174" constant="true"/>
      <parameter id="w84_YPL262W" name="w84_YPL262W" value="13.2026676533724" constant="true"/>
      <parameter id="w85_YDL078C" name="w85_YDL078C" value="12.3099016412924" constant="true"/>
      <parameter id="w86_YOL126C" name="w86_YOL126C" value="10.0036598423658" constant="true"/>
      <parameter id="w87_YDL022W" name="w87_YDL022W" value="12.6713507528466" constant="true"/>
      <parameter id="w88_YER062C" name="w88_YER062C" value="11.5157551559182" constant="true"/>
      <parameter id="w89_YIL053W" name="w89_YIL053W" value="12.2066356082976" constant="true"/>
      <parameter id="w90_YLL043W" name="w90_YLL043W" value="11.4651316555305" constant="true"/>
      <parameter id="w91_YML004C" name="w91_YML004C" value="11.7019401902395" constant="true"/>
      <parameter id="w92_YDR272W" name="w92_YDR272W" value="11.823422045619" constant="true"/>
      <parameter id="w93_YKL127W" name="w93_YKL127W" value="10.7021589929383" constant="true"/>
      <parameter id="w94_YMR105C" name="w94_YMR105C" value="12.3398087638848" constant="true"/>
      <parameter id="w95_YMR278W" name="w95_YMR278W" value="9.8198774744779" constant="true"/>
      <parameter id="w96_YKL035W" name="w96_YKL035W" value="12.564917610963" constant="true"/>
      <parameter id="w97_YBR126C" name="w97_YBR126C" value="12.8653234342233" constant="true"/>
      <parameter id="w98_YDR074W" name="w98_YDR074W" value="11.9239829385161" constant="true"/>
      <parameter id="w99_YML100W" name="w99_YML100W" value="12.9767493438655" constant="true"/>
      <parameter id="w100_YMR261C" name="w100_YMR261C" value="11.5628570086263" constant="true"/>
      <parameter id="w101_YFR015C" name="w101_YFR015C" value="11.9744095641787" constant="true"/>
      <parameter id="w102_YEL011W" name="w102_YEL011W" value="12.4315350369538" constant="true"/>
      <parameter id="w103_YBR001C" name="w103_YBR001C" value="11.4937340946863" constant="true"/>
      <parameter id="w104_YDR001C" name="w104_YDR001C" value="12.0913275671304" constant="true"/>
      <parameter id="w105_YPR026W" name="w105_YPR026W" value="11.0770727835704" constant="true"/>
      <parameter id="w106_YPR160W" name="w106_YPR160W" value="12.3771530119808" constant="true"/>
      <parameter id="w107_YPR184W" name="w107_YPR184W" value="11.6828280802609" constant="true"/>
      <parameter id="w108_YER081W" name="w108_YER081W" value="11.1374734333362" constant="true"/>
      <parameter id="w109_YIL074C" name="w109_YIL074C" value="11.9360324849708" constant="true"/>
      <parameter id="w110_YOR184W" name="w110_YOR184W" value="12.3973707979909" constant="true"/>
      <parameter id="w111_YGR208W" name="w111_YGR208W" value="10.4295152611787" constant="true"/>
      <parameter id="w112_YBR294W" name="w112_YBR294W" value="13.0683663071605" constant="true"/>
      <parameter id="w113_YLR092W" name="w113_YLR092W" value="12.5613253681585" constant="true"/>
      <parameter id="w114_YJR010W" name="w114_YJR010W" value="12.9861704331649" constant="true"/>
      <parameter id="w115_YKL001C" name="w115_YKL001C" value="12.6107779072648" constant="true"/>
      <parameter id="w116_YPR167C" name="w116_YPR167C" value="11.4692682012418" constant="true"/>
      <parameter id="w117_YJR137C" name="w117_YJR137C" value="13.0258953406942" constant="true"/>
      <parameter id="w118_YFR030W" name="w118_YFR030W" value="12.8735365939224" constant="true"/>
      <parameter id="w119_YNL277W" name="w119_YNL277W" value="12.6478645417486" constant="true"/>
      <parameter id="w120_YGR155W" name="w120_YGR155W" value="13.0947475445018" constant="true"/>
      <parameter id="w121_YAL012W" name="w121_YAL012W" value="12.9228129648898" constant="true"/>
      <parameter id="w122_YJR130C" name="w122_YJR130C" value="11.0694002378758" constant="true"/>
      <parameter id="w123_YBR263W" name="w123_YBR263W" value="12.3361594109147" constant="true"/>
      <parameter id="w124_YLR058C" name="w124_YLR058C" value="13.8790897851431" constant="true"/>
      <parameter id="w125_YMR189W" name="w125_YMR189W" value="13.2515626269817" constant="true"/>
      <parameter id="w126_YDR019C" name="w126_YDR019C" value="13.2838323194333" constant="true"/>
      <parameter id="w127_YEL046C" name="w127_YEL046C" value="11.6164421918266" constant="true"/>
      <parameter id="w128_YKL106W" name="w128_YKL106W" value="9.89975774933284" constant="true"/>
      <parameter id="w129_YLR027C" name="w129_YLR027C" value="13.0862951641482" constant="true"/>
      <parameter id="w130_YGR124W" name="w130_YGR124W" value="12.8426241227944" constant="true"/>
      <parameter id="w131_YPR145W" name="w131_YPR145W" value="12.9778610365088" constant="true"/>
      <parameter id="w132_YER052C" name="w132_YER052C" value="12.5386666574521" constant="true"/>
      <parameter id="w133_YDR158W" name="w133_YDR158W" value="13.6419284163329" constant="true"/>
      <parameter id="w134_YJR139C" name="w134_YJR139C" value="13.50993246622" constant="true"/>
      <parameter id="w135_YHR025W" name="w135_YHR025W" value="12.5689278040114" constant="true"/>
      <parameter id="w136_YCR053W" name="w136_YCR053W" value="13.1233109788889" constant="true"/>
      <parameter id="w137_YLR303W" name="w137_YLR303W" value="13.8026614082431" constant="true"/>
      <parameter id="w138_YER091C" name="w138_YER091C" value="13.9014562824764" constant="true"/>
      <parameter id="w139_YLR089C" name="w139_YLR089C" value="11.6096869365028" constant="true"/>
      <parameter id="w140_YDR111C" name="w140_YDR111C" value="9.93098173537359" constant="true"/>
      <parameter id="w141_YER086W" name="w141_YER086W" value="12.230290551466" constant="true"/>
      <parameter id="w142_YCL009C" name="w142_YCL009C" value="13.1793767925978" constant="true"/>
      <parameter id="w143_YMR108W" name="w143_YMR108W" value="13.078834028732" constant="true"/>
      <parameter id="w144_YLR355C" name="w144_YLR355C" value="13.5286089949625" constant="true"/>
      <parameter id="w145_YJR016C" name="w145_YJR016C" value="12.9081211884179" constant="true"/>
      <parameter id="w146_YJR148W" name="w146_YJR148W" value="11.2510894006386" constant="true"/>
      <parameter id="w147_YHR208W" name="w147_YHR208W" value="13.1224429860619" constant="true"/>
      <parameter id="w148_YOR108W" name="w148_YOR108W" value="10.5414365132106" constant="true"/>
      <parameter id="w149_YNL104C" name="w149_YNL104C" value="13.2029444703374" constant="true"/>
      <parameter id="w150_YGL009C" name="w150_YGL009C" value="12.7811046275404" constant="true"/>
      <parameter id="w151_YCL018W" name="w151_YCL018W" value="12.6988682568099" constant="true"/>
      <parameter id="w152_YOR375C" name="w152_YOR375C" value="13.9618535467555" constant="true"/>
      <parameter id="w153_YAL062W" name="w153_YAL062W" value="11.0294876768205" constant="true"/>
      <parameter id="w154_YHR037W" name="w154_YHR037W" value="12.2797222073295" constant="true"/>
      <parameter id="w155_YER023W" name="w155_YER023W" value="13.0376638967011" constant="true"/>
      <parameter id="w156_YPR035W" name="w156_YPR035W" value="13.363780609267" constant="true"/>
      <parameter id="w157_YLR438W" name="w157_YLR438W" value="11.6313038455818" constant="true"/>
      <parameter id="w158_YJL088W" name="w158_YJL088W" value="12.0181431425044" constant="true"/>
      <parameter id="w159_YOL058W" name="w159_YOL058W" value="13.0304865417367" constant="true"/>
      <parameter id="w160_YHR018C" name="w160_YHR018C" value="12.7685455264661" constant="true"/>
      <parameter id="w161_YPL111W" name="w161_YPL111W" value="12.0104540647995" constant="true"/>
      <parameter id="w162_YBR208C" name="w162_YBR208C" value="9.86314273634818" constant="true"/>
      <parameter id="w163_YDL182W" name="w163_YDL182W" value="13.5610734254985" constant="true"/>
      <parameter id="w164_YDL131W" name="w164_YDL131W" value="12.8369875390163" constant="true"/>
      <parameter id="w165_YDR234W" name="w165_YDR234W" value="11.9512417175476" constant="true"/>
      <parameter id="w166_YIL094C" name="w166_YIL094C" value="13.5204771556693" constant="true"/>
      <parameter id="w167_YGL202W" name="w167_YGL202W" value="13.0430027932255" constant="true"/>
      <parameter id="w168_YBR115C" name="w168_YBR115C" value="12.835461951919" constant="true"/>
      <parameter id="w169_YNR050C" name="w169_YNR050C" value="13.3250532193957" constant="true"/>
      <parameter id="w170_YIR034C" name="w170_YIR034C" value="12.4827337056686" constant="true"/>
      <parameter id="w171_YBR249C" name="w171_YBR249C" value="12.7198796444317" constant="true"/>
      <parameter id="w172_YDR035W" name="w172_YDR035W" value="12.3347006980289" constant="true"/>
      <parameter id="w173_YDR127W" name="w173_YDR127W" value="13.0289365415005" constant="true"/>
      <parameter id="w174_YGL148W" name="w174_YGL148W" value="12.1694052327736" constant="true"/>
      <parameter id="w175_YPR060C" name="w175_YPR060C" value="10.2732858165126" constant="true"/>
      <parameter id="w176_YBR166C" name="w176_YBR166C" value="10.409424847217" constant="true"/>
      <parameter id="w177_YHR137W" name="w177_YHR137W" value="9.99052092011293" constant="true"/>
      <parameter id="w178_YNL316C" name="w178_YNL316C" value="9.31897424873012" constant="true"/>
      <parameter id="w179_YBL068W" name="w179_YBL068W" value="10.7735341229731" constant="true"/>
      <parameter id="w180_YER099C" name="w180_YER099C" value="10.2499382268082" constant="true"/>
      <parameter id="w181_YHL011C" name="w181_YHL011C" value="12.1413963774836" constant="true"/>
      <parameter id="w182_YKL181W" name="w182_YKL181W" value="11.8380033879382" constant="true"/>
      <parameter id="w183_YOL061W" name="w183_YOL061W" value="11.5185958254535" constant="true"/>
      <parameter id="w184_YER090W" name="w184_YER090W" value="11.9937194659391" constant="true"/>
      <parameter id="w185_YKL211C" name="w185_YKL211C" value="11.4994768962703" constant="true"/>
      <parameter id="w186_YDR354W" name="w186_YDR354W" value="10.7888949961352" constant="true"/>
      <parameter id="w187_YDR007W" name="w187_YDR007W" value="1" constant="true"/>
      <parameter id="w188_YGL026C" name="w188_YGL026C" value="13.145680806911" constant="true"/>
      <parameter id="w189_YER055C" name="w189_YER055C" value="12.9342382180069" constant="true"/>
      <parameter id="w190_YCL030C" name="w190_YCL030C" value="13.6449841188013" constant="true"/>
      <parameter id="w191_YIL020C" name="w191_YIL020C" value="9.12849200093094" constant="true"/>
      <parameter id="w192_YBR248C" name="w192_YBR248C" value="12.151058420482" constant="true"/>
      <parameter id="w193_YOR202W" name="w193_YOR202W" value="11.7877176507041" constant="true"/>
      <parameter id="w194_YIL116W" name="w194_YIL116W" value="12.2215140377113" constant="true"/>
      <parameter id="w195_YFR025C" name="w195_YFR025C" value="11.3515899194435" constant="true"/>
      <parameter id="w196_YDL171C" name="w196_YDL171C" value="12.0270401701715" constant="true"/>
      <parameter id="w197_TA_AGC_D" name="w197_TA_AGC_D" value="1" constant="true"/>
      <parameter id="w198_TA_AGC_P" name="w198_TA_AGC_P" value="1" constant="true"/>
      <parameter id="w199_TA_AGC_M2" name="w199_TA_AGC_M2" value="1" constant="true"/>
      <parameter id="w200_TA_AGC_M1" name="w200_TA_AGC_M1" value="1" constant="true"/>
      <parameter id="w201_TA_AGC_L" name="w201_TA_AGC_L" value="1" constant="true"/>
      <parameter id="w202_TA_AGC_K1" name="w202_TA_AGC_K1" value="1" constant="true"/>
      <parameter id="w203_TA_AGC_K2" name="w203_TA_AGC_K2" value="1" constant="true"/>
      <parameter id="w204_TA_AGC_J" name="w204_TA_AGC_J" value="1" constant="true"/>
      <parameter id="w205_TA_UGC_O" name="w205_TA_UGC_O" value="1" constant="true"/>
      <parameter id="w206_TA_UGC_L" name="w206_TA_UGC_L" value="1" constant="true"/>
      <parameter id="w207_TA_UGC_A" name="w207_TA_UGC_A" value="1" constant="true"/>
      <parameter id="w208_YOR335C" name="w208_YOR335C" value="12.853597369575" constant="true"/>
      <parameter id="w209_TR_UCU_E" name="w209_TR_UCU_E" value="1" constant="true"/>
      <parameter id="w210_TR_ACG_D" name="w210_TR_ACG_D" value="1" constant="true"/>
      <parameter id="w211_TR_CCG_L" name="w211_TR_CCG_L" value="1" constant="true"/>
      <parameter id="w212_YDR341C" name="w212_YDR341C" value="13.1510933852984" constant="true"/>
      <parameter id="w213_YHR091C" name="w213_YHR091C" value="9.48963998572929" constant="true"/>
      <parameter id="w214_TD_GUC_J1" name="w214_TD_GUC_J1" value="1" constant="true"/>
      <parameter id="w215_YLL018C" name="w215_YLL018C" value="12.9681155274997" constant="true"/>
      <parameter id="w216_YPL104W" name="w216_YPL104W" value="10.1934176396303" constant="true"/>
      <parameter id="w217_TN_GUU_C" name="w217_TN_GUU_C" value="1" constant="true"/>
      <parameter id="w218_TN_GUU_K" name="w218_TN_GUU_K" value="1" constant="true"/>
      <parameter id="w219_YCR024C" name="w219_YCR024C" value="9.25416845982455" constant="true"/>
      <parameter id="w220_YHR019C" name="w220_YHR019C" value="12.9107682497193" constant="true"/>
      <parameter id="w221_TC_GCA_P1" name="w221_TC_GCA_P1" value="1" constant="true"/>
      <parameter id="w222_YNL247W" name="w222_YNL247W" value="11.7738409299964" constant="true"/>
      <parameter id="w223_TE_CUC_D" name="w223_TE_CUC_D" value="1" constant="true"/>
      <parameter id="w224_TE_UUC_E1" name="w224_TE_UUC_E1" value="1" constant="true"/>
      <parameter id="w225_TE_UUC_B" name="w225_TE_UUC_B" value="1" constant="true"/>
      <parameter id="w226_TE_UUC_C" name="w226_TE_UUC_C" value="1" constant="true"/>
      <parameter id="w227_TE_UUC_P" name="w227_TE_UUC_P" value="1" constant="true"/>
      <parameter id="w228_TE_UUC_M" name="w228_TE_UUC_M" value="1" constant="true"/>
      <parameter id="w229_TE_UUC_L" name="w229_TE_UUC_L" value="1" constant="true"/>
      <parameter id="w230_TE_UUC_K" name="w230_TE_UUC_K" value="1" constant="true"/>
      <parameter id="w231_TE_UUC_J" name="w231_TE_UUC_J" value="1" constant="true"/>
      <parameter id="w232_YGL245W" name="w232_YGL245W" value="13.4332256357109" constant="true"/>
      <parameter id="w233_YOL033W" name="w233_YOL033W" value="9.48458901057059" constant="true"/>
      <parameter id="w234_TQ_UUG_E2" name="w234_TQ_UUG_E2" value="1" constant="true"/>
      <parameter id="w235_TQ_UUG_E1" name="w235_TQ_UUG_E1" value="1" constant="true"/>
      <parameter id="w236_TQ_UUG_D3" name="w236_TQ_UUG_D3" value="1" constant="true"/>
      <parameter id="w237_TQ_UUG_D1" name="w237_TQ_UUG_D1" value="1" constant="true"/>
      <parameter id="w238_TQ_UUG_D2" name="w238_TQ_UUG_D2" value="1" constant="true"/>
      <parameter id="w239_TQ_UUG_C" name="w239_TQ_UUG_C" value="1" constant="true"/>
      <parameter id="w240_TQ_UUG_B" name="w240_TQ_UUG_B" value="1" constant="true"/>
      <parameter id="w241_TQ_CUG_M" name="w241_TQ_CUG_M" value="1" constant="true"/>
      <parameter id="w242_TQ_UUG_L" name="w242_TQ_UUG_L" value="1" constant="true"/>
      <parameter id="w243_YOR168W" name="w243_YOR168W" value="11.6886372182898" constant="true"/>
      <parameter id="w244_TG_CCC_D" name="w244_TG_CCC_D" value="1" constant="true"/>
      <parameter id="w245_TG_CCC_O" name="w245_TG_CCC_O" value="1" constant="true"/>
      <parameter id="w246_TG_GCC_E" name="w246_TG_GCC_E" value="1" constant="true"/>
      <parameter id="w247_TG_GCC_D2" name="w247_TG_GCC_D2" value="1" constant="true"/>
      <parameter id="w248_TG_UCC_O" name="w248_TG_UCC_O" value="1" constant="true"/>
      <parameter id="w249_TG_UCC_N" name="w249_TG_UCC_N" value="1" constant="true"/>
      <parameter id="w250_YBR121C" name="w250_YBR121C" value="12.8828558643111" constant="true"/>
      <parameter id="w251_YPR081C" name="w251_YPR081C" value="9.86432061961077" constant="true"/>
      <parameter id="w252_TH_GUG_E1" name="w252_TH_GUG_E1" value="1" constant="true"/>
      <parameter id="w253_TH_GUG_M" name="w253_TH_GUG_M" value="1" constant="true"/>
      <parameter id="w254_TH_GUG_K" name="w254_TH_GUG_K" value="1" constant="true"/>
      <parameter id="w255_YPR033C" name="w255_YPR033C" value="12.7781536043667" constant="true"/>
      <parameter id="w256_TI_AAU_L1" name="w256_TI_AAU_L1" value="1" constant="true"/>
      <parameter id="w257_YBL076C" name="w257_YBL076C" value="12.8887475028935" constant="true"/>
      <parameter id="w258_YPL040C" name="w258_YPL040C" value="9.65046989681709" constant="true"/>
      <parameter id="w259_TL_GAG_G" name="w259_TL_GAG_G" value="1" constant="true"/>
      <parameter id="w260_TL_UAA_J" name="w260_TL_UAA_J" value="1" constant="true"/>
      <parameter id="w261_YLR382C" name="w261_YLR382C" value="9.65382243445859" constant="true"/>
      <parameter id="w262_YPL160W" name="w262_YPL160W" value="12.8606285351945" constant="true"/>
      <parameter id="w263_TK_CUU_J" name="w263_TK_CUU_J" value="1" constant="true"/>
      <parameter id="w264_YDR037W" name="w264_YDR037W" value="12.6538689897463" constant="true"/>
      <parameter id="w265_YNL073W" name="w265_YNL073W" value="9.93669191199548" constant="true"/>
      <parameter id="w266_TM_CAU_J3" name="w266_TM_CAU_J3" value="1" constant="true"/>
      <parameter id="w267_TM_CAU_J1" name="w267_TM_CAU_J1" value="1" constant="true"/>
      <parameter id="w268_YGR171C" name="w268_YGR171C" value="9.73480679710594" constant="true"/>
      <parameter id="w269_YGR264C" name="w269_YGR264C" value="12.137543390263" constant="true"/>
      <parameter id="w270_YFL022C" name="w270_YFL022C" value="11.7797659195162" constant="true"/>
      <parameter id="w271_YLR060W" name="w271_YLR060W" value="12.8318255979848" constant="true"/>
      <parameter id="w272_TP_AGG_C" name="w272_TP_AGG_C" value="1" constant="true"/>
      <parameter id="w273_TP_AGG_N" name="w273_TP_AGG_N" value="1" constant="true"/>
      <parameter id="w274_YER087W" name="w274_YER087W" value="9.77090242402618" constant="true"/>
      <parameter id="w275_TS_AGA_E" name="w275_TS_AGA_E" value="1" constant="true"/>
      <parameter id="w276_TS_AGA_D3" name="w276_TS_AGA_D3" value="1" constant="true"/>
      <parameter id="w277_TS_AGA_D2" name="w277_TS_AGA_D2" value="1" constant="true"/>
      <parameter id="w278_TS_AGA_D1" name="w278_TS_AGA_D1" value="1" constant="true"/>
      <parameter id="w279_TS_AGA_B" name="w279_TS_AGA_B" value="1" constant="true"/>
      <parameter id="w280_TS_AGA_P" name="w280_TS_AGA_P" value="1" constant="true"/>
      <parameter id="w281_TS_AGA_M" name="w281_TS_AGA_M" value="1" constant="true"/>
      <parameter id="w282_TS_AGA_L" name="w282_TS_AGA_L" value="1" constant="true"/>
      <parameter id="w283_TS_AGA_J" name="w283_TS_AGA_J" value="1" constant="true"/>
      <parameter id="w284_TS_AGA_A" name="w284_TS_AGA_A" value="1" constant="true"/>
      <parameter id="w285_YDR023W" name="w285_YDR023W" value="12.5337784476759" constant="true"/>
      <parameter id="w286_YHR011W" name="w286_YHR011W" value="9.33563990504152" constant="true"/>
      <parameter id="w287_TT_UGU_P" name="w287_TT_UGU_P" value="1" constant="true"/>
      <parameter id="w288_TT_CGU_K" name="w288_TT_CGU_K" value="1" constant="true"/>
      <parameter id="w289_TT_AGU_J" name="w289_TT_AGU_J" value="1" constant="true"/>
      <parameter id="w290_YIL078W" name="w290_YIL078W" value="13.2608594851966" constant="true"/>
      <parameter id="w291_YKL194C" name="w291_YKL194C" value="9.51805247517499" constant="true"/>
      <parameter id="w292_YDR268W" name="w292_YDR268W" value="9.04310902816408" constant="true"/>
      <parameter id="w293_YOL097C" name="w293_YOL097C" value="11.5978912058609" constant="true"/>
      <parameter id="w294_YGR185C" name="w294_YGR185C" value="12.9811992834704" constant="true"/>
      <parameter id="w295_YPL097W" name="w295_YPL097W" value="9.44829373475608" constant="true"/>
      <parameter id="w296_TV_CAC_D" name="w296_TV_CAC_D" value="1" constant="true"/>
      <parameter id="w297_TV_UAC_B" name="w297_TV_UAC_B" value="1" constant="true"/>
      <parameter id="w298_TV_AAC_J" name="w298_TV_AAC_J" value="1" constant="true"/>
      <parameter id="w299_YGR094W" name="w299_YGR094W" value="12.6134370523506" constant="true"/>
      <parameter id="w300_YKL182W" name="w300_YKL182W" value="13.7578186239526" constant="true"/>
      <parameter id="w301_YNR016C" name="w301_YNR016C" value="13.9243365349401" constant="true"/>
      <parameter id="w302_YPL231W" name="w302_YPL231W" value="13.4638059747102" constant="true"/>
      <parameter id="w303_YER061C" name="w303_YER061C" value="9.51639348475684" constant="true"/>
      <parameter id="w304_YDR058C" name="w304_YDR058C" value="9.84228796364757" constant="true"/>
      <parameter id="w305_YNR008W" name="w305_YNR008W" value="10.0522422793883" constant="true"/>
      <parameter id="w306_YMR300C" name="w306_YMR300C" value="11.7331471311005" constant="true"/>
      <parameter id="w307_YML106W" name="w307_YML106W" value="12.900390574031" constant="true"/>
      <parameter id="w308_YPL058C" name="w308_YPL058C" value="9.38344936751365" constant="true"/>
      <parameter id="w309_YGL008C" name="w309_YGL008C" value="13.3858436406343" constant="true"/>
      <parameter id="rg1" name="rg1" value="1" constant="true"/>
      <parameter id="rg2" name="rg2" value="1" constant="true"/>
      <parameter id="rg3" name="rg3" value="1" constant="true"/>
      <parameter id="rg4" name="rg4" value="1" constant="true"/>
      <parameter id="rg5" name="rg5" value="1" constant="true"/>
      <parameter id="rg6" name="rg6" value="1" constant="true"/>
      <parameter id="rg7" name="rg7" value="1" constant="true"/>
      <parameter id="rg8" name="rg8" value="1" constant="true"/>
      <parameter id="rg9" name="rg9" value="1" constant="true"/>
      <parameter id="rg10" name="rg10" value="1" constant="true"/>
      <parameter id="rg11" name="rg11" value="1" constant="true"/>
      <parameter id="rg12" name="rg12" value="1" constant="true"/>
      <parameter id="rg13" name="rg13" value="1" constant="true"/>
      <parameter id="rg14" name="rg14" value="1" constant="true"/>
      <parameter id="rg15" name="rg15" value="1" constant="true"/>
      <parameter id="rg16" name="rg16" value="1" constant="true"/>
      <parameter id="rg17" name="rg17" value="1" constant="true"/>
      <parameter id="rg18" name="rg18" value="1" constant="true"/>
      <parameter id="rg19" name="rg19" value="1" constant="true"/>
      <parameter id="rg20" name="rg20" value="1" constant="true"/>
      <parameter id="rg21" name="rg21" value="1" constant="true"/>
      <parameter id="rg22" name="rg22" value="1" constant="true"/>
      <parameter id="rg23" name="rg23" value="1" constant="true"/>
      <parameter id="rg24" name="rg24" value="1" constant="true"/>
      <parameter id="rg25" name="rg25" value="1" constant="true"/>
      <parameter id="rg26" name="rg26" value="1" constant="true"/>
      <parameter id="rg27" name="rg27" value="1" constant="true"/>
      <parameter id="rg28" name="rg28" value="1" constant="true"/>
      <parameter id="rg29" name="rg29" value="1" constant="true"/>
      <parameter id="rg30" name="rg30" value="1" constant="true"/>
      <parameter id="rg31" name="rg31" value="1" constant="true"/>
      <parameter id="rg32" name="rg32" value="1" constant="true"/>
      <parameter id="rg33" name="rg33" value="1" constant="true"/>
      <parameter id="rg34" name="rg34" value="1" constant="true"/>
      <parameter id="rg35" name="rg35" value="1" constant="true"/>
      <parameter id="rg36" name="rg36" value="1" constant="true"/>
      <parameter id="rg37" name="rg37" value="1" constant="true"/>
      <parameter id="rg38" name="rg38" value="1" constant="true"/>
      <parameter id="rg39" name="rg39" value="1" constant="true"/>
      <parameter id="rg40" name="rg40" value="1" constant="true"/>
      <parameter id="rg41" name="rg41" value="1" constant="true"/>
      <parameter id="rg42" name="rg42" value="1" constant="true"/>
      <parameter id="rg43" name="rg43" value="1" constant="true"/>
      <parameter id="rg44" name="rg44" value="1" constant="true"/>
      <parameter id="rg45" name="rg45" value="1" constant="true"/>
      <parameter id="rg46" name="rg46" value="1" constant="true"/>
      <parameter id="rg47" name="rg47" value="1" constant="true"/>
      <parameter id="rg48" name="rg48" value="1" constant="true"/>
      <parameter id="rg49" name="rg49" value="1" constant="true"/>
      <parameter id="rg50" name="rg50" value="1" constant="true"/>
      <parameter id="rg51" name="rg51" value="1" constant="true"/>
      <parameter id="rg52" name="rg52" value="1" constant="true"/>
      <parameter id="rg53" name="rg53" value="1" constant="true"/>
      <parameter id="rg54" name="rg54" value="1" constant="true"/>
      <parameter id="rg55" name="rg55" value="1" constant="true"/>
      <parameter id="rg56" name="rg56" value="1" constant="true"/>
      <parameter id="rg57" name="rg57" value="1" constant="true"/>
      <parameter id="rg58" name="rg58" value="1" constant="true"/>
      <parameter id="rg59" name="rg59" value="1" constant="true"/>
      <parameter id="rg60" name="rg60" value="1" constant="true"/>
      <parameter id="rg61" name="rg61" value="1" constant="true"/>
      <parameter id="rg62" name="rg62" value="1" constant="true"/>
      <parameter id="rg63" name="rg63" value="1" constant="true"/>
      <parameter id="rg64" name="rg64" value="1" constant="true"/>
      <parameter id="rg65" name="rg65" value="1" constant="true"/>
      <parameter id="rg66" name="rg66" value="1" constant="true"/>
      <parameter id="rg67" name="rg67" value="1" constant="true"/>
      <parameter id="rg68" name="rg68" value="1" constant="true"/>
      <parameter id="rg69" name="rg69" value="1" constant="true"/>
      <parameter id="rg70" name="rg70" value="1" constant="true"/>
      <parameter id="rg71" name="rg71" value="1" constant="true"/>
      <parameter id="rg72" name="rg72" value="1" constant="true"/>
      <parameter id="rg73" name="rg73" value="1" constant="true"/>
      <parameter id="rg74" name="rg74" value="1" constant="true"/>
      <parameter id="rg75" name="rg75" value="1" constant="true"/>
      <parameter id="rg76" name="rg76" value="1" constant="true"/>
      <parameter id="rg77" name="rg77" value="1" constant="true"/>
      <parameter id="rg78" name="rg78" value="1" constant="true"/>
      <parameter id="rg79" name="rg79" value="1" constant="true"/>
      <parameter id="rg80" name="rg80" value="1" constant="true"/>
      <parameter id="rg81" name="rg81" value="1" constant="true"/>
      <parameter id="rg82" name="rg82" value="1" constant="true"/>
      <parameter id="rg83" name="rg83" value="1" constant="true"/>
      <parameter id="rg84" name="rg84" value="1" constant="true"/>
      <parameter id="rg85" name="rg85" value="1" constant="true"/>
      <parameter id="rg86" name="rg86" value="1" constant="true"/>
      <parameter id="rg87" name="rg87" value="1" constant="true"/>
      <parameter id="rg88" name="rg88" value="1" constant="true"/>
      <parameter id="rg89" name="rg89" value="1" constant="true"/>
      <parameter id="rg90" name="rg90" value="1" constant="true"/>
      <parameter id="rg91" name="rg91" value="1" constant="true"/>
      <parameter id="rg92" name="rg92" value="1" constant="true"/>
      <parameter id="rg93" name="rg93" value="1" constant="true"/>
      <parameter id="rg94" name="rg94" value="1" constant="true"/>
      <parameter id="rg95" name="rg95" value="1" constant="true"/>
      <parameter id="rg96" name="rg96" value="1" constant="true"/>
      <parameter id="rg97" name="rg97" value="1" constant="true"/>
      <parameter id="rg98" name="rg98" value="1" constant="true"/>
      <parameter id="rg99" name="rg99" value="1" constant="true"/>
      <parameter id="rg100" name="rg100" value="1" constant="true"/>
      <parameter id="rg101" name="rg101" value="1" constant="true"/>
      <parameter id="rg102" name="rg102" value="1" constant="true"/>
      <parameter id="rg103" name="rg103" value="1" constant="true"/>
      <parameter id="rg104" name="rg104" value="1" constant="true"/>
      <parameter id="rg105" name="rg105" value="1" constant="true"/>
      <parameter id="rg106" name="rg106" value="1" constant="true"/>
      <parameter id="rg107" name="rg107" value="1" constant="true"/>
      <parameter id="rg108" name="rg108" value="1" constant="true"/>
      <parameter id="rg109" name="rg109" value="1" constant="true"/>
      <parameter id="rg110" name="rg110" value="1" constant="true"/>
      <parameter id="rg111" name="rg111" value="1" constant="true"/>
      <parameter id="rg112" name="rg112" value="1" constant="true"/>
      <parameter id="rg113" name="rg113" value="1" constant="true"/>
      <parameter id="rg114" name="rg114" value="1" constant="true"/>
      <parameter id="rg115" name="rg115" value="1" constant="true"/>
      <parameter id="rg116" name="rg116" value="1" constant="true"/>
      <parameter id="rg117" name="rg117" value="1" constant="true"/>
      <parameter id="rg118" name="rg118" value="1" constant="true"/>
      <parameter id="rg119" name="rg119" value="1" constant="true"/>
      <parameter id="rg120" name="rg120" value="1" constant="true"/>
      <parameter id="rg121" name="rg121" value="1" constant="true"/>
      <parameter id="rg122" name="rg122" value="1" constant="true"/>
      <parameter id="rg123" name="rg123" value="1" constant="true"/>
      <parameter id="rg124" name="rg124" value="1" constant="true"/>
      <parameter id="rg125" name="rg125" value="1" constant="true"/>
    </listOfParameters>
    <listOfInitialAssignments>
      <initialAssignment symbol="rg1">
        <math xmlns="http://www.w3.org/1998/Math/MathML">
          <apply>
            <power/>
            <apply>
              <times/>
              <apply>
                <divide/>
                <apply>
                  <plus/>
                  <apply>
                    <times/>
                    <ci> g1_YDR342C </ci>
                    <ci> w1_YDR342C </ci>
                  </apply>
                  <apply>
                    <times/>
                    <ci> g2_YDR345C </ci>
                    <ci> w2_YDR345C </ci>
                  </apply>
                  <apply>
                    <times/>
                    <ci> g3_YHR092C </ci>
                    <ci> w3_YHR092C </ci>
                  </apply>
                  <apply>
                    <times/>
                    <ci> g4_YHR094C </ci>
                    <ci> w4_YHR094C </ci>
                  </apply>
                  <apply>
                    <times/>
                    <ci> g5_YHR096C </ci>
                    <ci> w5_YHR096C </ci>
                  </apply>
                  <apply>
                    <times/>
                    <ci> g6_YMR011W </ci>
                    <ci> w6_YMR011W </ci>
                  </apply>
                </apply>
                <apply>
                  <plus/>
                  <ci> w1_YDR342C </ci>
                  <ci> w2_YDR345C </ci>
                  <ci> w3_YHR092C </ci>
                  <ci> w4_YHR094C </ci>
                  <ci> w5_YHR096C </ci>
                  <ci> w6_YMR011W </ci>
                </apply>
              </apply>
              <apply>
                <divide/>
                <apply>
                  <plus/>
                  <apply>
                    <times/>
                    <ci> g7_YCL040W </ci>
                    <ci> w7_YCL040W </ci>
                  </apply>
                  <apply>
                    <times/>
                    <ci> g8_YFR053C </ci>
                    <ci> w8_YFR053C </ci>
                  </apply>
                  <apply>
                    <times/>
                    <ci> g9_YGL253W </ci>
                    <ci> w9_YGL253W </ci>
                  </apply>
                </apply>
                <apply>
                  <plus/>
                  <ci> w7_YCL040W </ci>
                  <ci> w8_YFR053C </ci>
                  <ci> w9_YGL253W </ci>
                </apply>
              </apply>
            </apply>
            <apply>
              <divide/>
              <cn type="integer"> 1 </cn>
              <cn type="integer"> 2 </cn>
            </apply>
          </apply>
        </math>
      </initialAssignment>
      <initialAssignment symbol="rg2">
        <math xmlns="http://www.w3.org/1998/Math/MathML">
          <ci> g10_YBR196C </ci>
        </math>
      </initialAssignment>
      <initialAssignment symbol="rg3">
        <math xmlns="http://www.w3.org/1998/Math/MathML">
          <apply>
            <power/>
            <apply>
              <times/>
              <ci> g11_YGR240C </ci>
              <ci> g12_YMR205C </ci>
            </apply>
            <apply>
              <divide/>
              <cn type="integer"> 1 </cn>
              <cn type="integer"> 2 </cn>
            </apply>
          </apply>
        </math>
      </initialAssignment>
      <initialAssignment symbol="rg4">
        <math xmlns="http://www.w3.org/1998/Math/MathML">
          <apply>
            <divide/>
            <apply>
              <plus/>
              <apply>
                <times/>
                <ci> g13_YKL060C </ci>
                <ci> w13_YKL060C </ci>
              </apply>
              <apply>
                <times/>
                <apply>
                  <power/>
                  <apply>
                    <times/>
                    <ci> g13_YKL060C </ci>
                    <ci> g14_YDR050C </ci>
                  </apply>
                  <apply>
                    <divide/>
                    <cn type="integer"> 1 </cn>
                    <cn type="integer"> 2 </cn>
                  </apply>
                </apply>
                <apply>
                  <power/>
                  <apply>
                    <times/>
                    <ci> w13_YKL060C </ci>
                    <ci> w14_YDR050C </ci>
                  </apply>
                  <apply>
                    <divide/>
                    <cn type="integer"> 1 </cn>
                    <cn type="integer"> 2 </cn>
                  </apply>
                </apply>
              </apply>
            </apply>
            <apply>
              <plus/>
              <ci> w13_YKL060C </ci>
              <apply>
                <power/>
                <apply>
                  <times/>
                  <ci> w13_YKL060C </ci>
                  <ci> w14_YDR050C </ci>
                </apply>
                <apply>
                  <divide/>
                  <cn type="integer"> 1 </cn>
                  <cn type="integer"> 2 </cn>
                </apply>
              </apply>
            </apply>
          </apply>
        </math>
      </initialAssignment>
      <initialAssignment symbol="rg5">
        <math xmlns="http://www.w3.org/1998/Math/MathML">
          <ci> g14_YDR050C </ci>
        </math>
      </initialAssignment>
      <initialAssignment symbol="rg6">
        <math xmlns="http://www.w3.org/1998/Math/MathML">
          <apply>
            <power/>
            <apply>
              <times/>
              <apply>
                <divide/>
                <apply>
                  <plus/>
                  <apply>
                    <times/>
                    <ci> g15_YGR192C </ci>
                    <ci> w15_YGR192C </ci>
                  </apply>
                  <apply>
                    <times/>
                    <ci> g16_YJL052W </ci>
                    <ci> w16_YJL052W </ci>
                  </apply>
                  <apply>
                    <times/>
                    <ci> g17_YJR009C </ci>
                    <ci> w17_YJR009C </ci>
                  </apply>
                </apply>
                <apply>
                  <plus/>
                  <ci> w15_YGR192C </ci>
                  <ci> w16_YJL052W </ci>
                  <ci> w17_YJR009C </ci>
                </apply>
              </apply>
              <ci> g18_YCR012W </ci>
              <apply>
                <divide/>
                <apply>
                  <plus/>
                  <apply>
                    <times/>
                    <ci> g19_YDL021W </ci>
                    <ci> w19_YDL021W </ci>
                  </apply>
                  <apply>
                    <times/>
                    <ci> g20_YKL152C </ci>
                    <ci> w20_YKL152C </ci>
                  </apply>
                </apply>
                <apply>
                  <plus/>
                  <ci> w19_YDL021W </ci>
                  <ci> w20_YKL152C </ci>
                </apply>
              </apply>
              <apply>
                <divide/>
                <apply>
                  <plus/>
                  <apply>
                    <times/>
                    <ci> g21_YGR254W </ci>
                    <ci> w21_YGR254W </ci>
                  </apply>
                  <apply>
                    <times/>
                    <ci> g22_YHR174W </ci>
                    <ci> w22_YHR174W </ci>
                  </apply>
                  <apply>
                    <times/>
                    <ci> g23_YMR323W </ci>
                    <ci> w23_YMR323W </ci>
                  </apply>
                  <apply>
                    <times/>
                    <ci> g24_YOR393W </ci>
                    <ci> w24_YOR393W </ci>
                  </apply>
                </apply>
                <apply>
                  <plus/>
                  <ci> w21_YGR254W </ci>
                  <ci> w22_YHR174W </ci>
                  <ci> w23_YMR323W </ci>
                  <ci> w24_YOR393W </ci>
                </apply>
              </apply>
            </apply>
            <apply>
              <divide/>
              <cn type="integer"> 1 </cn>
              <cn type="integer"> 4 </cn>
            </apply>
          </apply>
        </math>
      </initialAssignment>
      <initialAssignment symbol="rg7">
        <math xmlns="http://www.w3.org/1998/Math/MathML">
          <apply>
            <divide/>
            <apply>
              <plus/>
              <apply>
                <times/>
                <ci> g25_YAL038W </ci>
                <ci> w25_YAL038W </ci>
              </apply>
              <apply>
                <times/>
                <ci> g26_YOR347C </ci>
                <ci> w26_YOR347C </ci>
              </apply>
            </apply>
            <apply>
              <plus/>
              <ci> w25_YAL038W </ci>
              <ci> w26_YOR347C </ci>
            </apply>
          </apply>
        </math>
      </initialAssignment>
      <initialAssignment symbol="rg8">
        <math xmlns="http://www.w3.org/1998/Math/MathML">
          <apply>
            <power/>
            <apply>
              <times/>
              <ci> g10_YBR196C </ci>
              <ci> g27_YNL241C </ci>
              <apply>
                <divide/>
                <apply>
                  <plus/>
                  <apply>
                    <times/>
                    <ci> g28_YGR248W </ci>
                    <ci> w28_YGR248W </ci>
                  </apply>
                  <apply>
                    <times/>
                    <ci> g29_YHR163W </ci>
                    <ci> w29_YHR163W </ci>
                  </apply>
                </apply>
                <apply>
                  <plus/>
                  <ci> w28_YGR248W </ci>
                  <ci> w29_YHR163W </ci>
                </apply>
              </apply>
              <apply>
                <divide/>
                <apply>
                  <plus/>
                  <apply>
                    <times/>
                    <ci> g30_YGR256W </ci>
                    <ci> w30_YGR256W </ci>
                  </apply>
                  <apply>
                    <times/>
                    <ci> g31_YHR183W </ci>
                    <ci> w31_YHR183W </ci>
                  </apply>
                </apply>
                <apply>
                  <plus/>
                  <ci> w30_YGR256W </ci>
                  <ci> w31_YHR183W </ci>
                </apply>
              </apply>
            </apply>
            <apply>
              <divide/>
              <cn type="integer"> 1 </cn>
              <cn type="integer"> 4 </cn>
            </apply>
          </apply>
        </math>
      </initialAssignment>
      <initialAssignment symbol="rg9">
        <math xmlns="http://www.w3.org/1998/Math/MathML">
          <ci> g32_YJL121C </ci>
        </math>
      </initialAssignment>
      <initialAssignment symbol="rg10">
        <math xmlns="http://www.w3.org/1998/Math/MathML">
          <ci> g33_YOR095C </ci>
        </math>
      </initialAssignment>
      <initialAssignment symbol="rg11">
        <math xmlns="http://www.w3.org/1998/Math/MathML">
          <apply>
            <divide/>
            <apply>
              <plus/>
              <apply>
                <times/>
                <ci> g34_YBR117C </ci>
                <ci> w34_YBR117C </ci>
              </apply>
              <apply>
                <times/>
                <ci> g35_YPR074C </ci>
                <ci> w35_YPR074C </ci>
              </apply>
            </apply>
            <apply>
              <plus/>
              <ci> w34_YBR117C </ci>
              <ci> w35_YPR074C </ci>
            </apply>
          </apply>
        </math>
      </initialAssignment>
      <initialAssignment symbol="rg12">
        <math xmlns="http://www.w3.org/1998/Math/MathML">
          <apply>
            <divide/>
            <apply>
              <plus/>
              <apply>
                <times/>
                <ci> g36_YGR043C </ci>
                <ci> w36_YGR043C </ci>
              </apply>
              <apply>
                <times/>
                <ci> g37_YLR354C </ci>
                <ci> w37_YLR354C </ci>
              </apply>
            </apply>
            <apply>
              <plus/>
              <ci> w36_YGR043C </ci>
              <ci> w37_YLR354C </ci>
            </apply>
          </apply>
        </math>
      </initialAssignment>
      <initialAssignment symbol="rg13">
        <math xmlns="http://www.w3.org/1998/Math/MathML">
          <apply>
            <divide/>
            <apply>
              <plus/>
              <apply>
                <times/>
                <ci> g34_YBR117C </ci>
                <ci> w34_YBR117C </ci>
              </apply>
              <apply>
                <times/>
                <ci> g35_YPR074C </ci>
                <ci> w35_YPR074C </ci>
              </apply>
            </apply>
            <apply>
              <plus/>
              <ci> w34_YBR117C </ci>
              <ci> w35_YPR074C </ci>
            </apply>
          </apply>
        </math>
      </initialAssignment>
      <initialAssignment symbol="rg14">
        <math xmlns="http://www.w3.org/1998/Math/MathML">
          <apply>
            <divide/>
            <apply>
              <plus/>
              <apply>
                <times/>
                <ci> g38_YLR044C </ci>
                <ci> w38_YLR044C </ci>
              </apply>
              <apply>
                <times/>
                <ci> g39_YGR087C </ci>
                <ci> w39_YGR087C </ci>
              </apply>
              <apply>
                <times/>
                <ci> g40_YLR134W </ci>
                <ci> w40_YLR134W </ci>
              </apply>
              <apply>
                <times/>
                <ci> g41_YDL080C </ci>
                <ci> w41_YDL080C </ci>
              </apply>
            </apply>
            <apply>
              <plus/>
              <ci> w38_YLR044C </ci>
              <ci> w39_YGR087C </ci>
              <ci> w40_YLR134W </ci>
              <ci> w41_YDL080C </ci>
            </apply>
          </apply>
        </math>
      </initialAssignment>
      <initialAssignment symbol="rg15">
        <math xmlns="http://www.w3.org/1998/Math/MathML">
          <apply>
            <divide/>
            <apply>
              <plus/>
              <apply>
                <times/>
                <ci> g42_YBR145W </ci>
                <ci> w42_YBR145W </ci>
              </apply>
              <apply>
                <times/>
                <ci> g43_YDL168W </ci>
                <ci> w43_YDL168W </ci>
              </apply>
              <apply>
                <times/>
                <ci> g44_YGL256W </ci>
                <ci> w44_YGL256W </ci>
              </apply>
              <apply>
                <times/>
                <ci> g45_YMR083W </ci>
                <ci> w45_YMR083W </ci>
              </apply>
              <apply>
                <times/>
                <ci> g46_YMR303C </ci>
                <ci> w46_YMR303C </ci>
              </apply>
              <apply>
                <times/>
                <ci> g47_YOL086C </ci>
                <ci> w47_YOL086C </ci>
              </apply>
            </apply>
            <apply>
              <plus/>
              <ci> w42_YBR145W </ci>
              <ci> w43_YDL168W </ci>
              <ci> w44_YGL256W </ci>
              <ci> w45_YMR083W </ci>
              <ci> w46_YMR303C </ci>
              <ci> w47_YOL086C </ci>
            </apply>
          </apply>
        </math>
      </initialAssignment>
      <initialAssignment symbol="rg16">
        <math xmlns="http://www.w3.org/1998/Math/MathML">
          <apply>
            <divide/>
            <apply>
              <plus/>
              <apply>
                <times/>
                <ci> g48_YER073W </ci>
                <ci> w48_YER073W </ci>
              </apply>
              <apply>
                <times/>
                <ci> g49_YOR374W </ci>
                <ci> w49_YOR374W </ci>
              </apply>
              <apply>
                <times/>
                <ci> g50_YPL061W </ci>
                <ci> w50_YPL061W </ci>
              </apply>
              <apply>
                <times/>
                <ci> g51_YMR169C </ci>
                <ci> w51_YMR169C </ci>
              </apply>
              <apply>
                <times/>
                <ci> g52_YMR170C </ci>
                <ci> w52_YMR170C </ci>
              </apply>
            </apply>
            <apply>
              <plus/>
              <ci> w48_YER073W </ci>
              <ci> w49_YOR374W </ci>
              <ci> w50_YPL061W </ci>
              <ci> w51_YMR169C </ci>
              <ci> w52_YMR170C </ci>
            </apply>
          </apply>
        </math>
      </initialAssignment>
      <initialAssignment symbol="rg17">
        <math xmlns="http://www.w3.org/1998/Math/MathML">
          <ci> g53_YGR138C </ci>
        </math>
      </initialAssignment>
      <initialAssignment symbol="rg19">
        <math xmlns="http://www.w3.org/1998/Math/MathML">
          <ci> g54_YKL217W </ci>
        </math>
      </initialAssignment>
      <initialAssignment symbol="rg20">
        <math xmlns="http://www.w3.org/1998/Math/MathML">
          <apply>
            <divide/>
            <apply>
              <plus/>
              <apply>
                <times/>
                <ci> g55_YAL054C </ci>
                <ci> w55_YAL054C </ci>
              </apply>
              <apply>
                <times/>
                <ci> g56_YLR153C </ci>
                <ci> w56_YLR153C </ci>
              </apply>
            </apply>
            <apply>
              <plus/>
              <ci> w55_YAL054C </ci>
              <ci> w56_YLR153C </ci>
            </apply>
          </apply>
        </math>
      </initialAssignment>
      <initialAssignment symbol="rg21">
        <math xmlns="http://www.w3.org/1998/Math/MathML">
          <apply>
            <power/>
            <apply>
              <times/>
              <ci> g57_YKL085W </ci>
              <ci> g58_YKL029C </ci>
            </apply>
            <apply>
              <divide/>
              <cn type="integer"> 1 </cn>
              <cn type="integer"> 2 </cn>
            </apply>
          </apply>
        </math>
      </initialAssignment>
      <initialAssignment symbol="rg22">
        <math xmlns="http://www.w3.org/1998/Math/MathML">
          <ci> g59_YKR097W </ci>
        </math>
      </initialAssignment>
      <initialAssignment symbol="rg23">
        <math xmlns="http://www.w3.org/1998/Math/MathML">
          <apply>
            <divide/>
            <apply>
              <plus/>
              <apply>
                <times/>
                <ci> g60_YBR218C </ci>
                <ci> w60_YBR218C </ci>
              </apply>
              <apply>
                <times/>
                <ci> g61_YGL062W </ci>
                <ci> w61_YGL062W </ci>
              </apply>
            </apply>
            <apply>
              <plus/>
              <ci> w60_YBR218C </ci>
              <ci> w61_YGL062W </ci>
            </apply>
          </apply>
        </math>
      </initialAssignment>
      <initialAssignment symbol="rg24">
        <math xmlns="http://www.w3.org/1998/Math/MathML">
          <apply>
            <power/>
            <apply>
              <times/>
              <ci> g62_YER178W </ci>
              <ci> g63_YBR221C </ci>
              <ci> g64_YNL071W </ci>
              <ci> g65_YFL018C </ci>
            </apply>
            <apply>
              <divide/>
              <cn type="integer"> 1 </cn>
              <cn type="integer"> 4 </cn>
            </apply>
          </apply>
        </math>
      </initialAssignment>
      <initialAssignment symbol="rg25">
        <math xmlns="http://www.w3.org/1998/Math/MathML">
          <apply>
            <divide/>
            <apply>
              <plus/>
              <apply>
                <times/>
                <ci> g66_YCR005C </ci>
                <ci> w66_YCR005C </ci>
              </apply>
              <apply>
                <times/>
                <ci> g67_YNR001C </ci>
                <ci> w67_YNR001C </ci>
              </apply>
              <apply>
                <times/>
                <ci> g68_YPR001W </ci>
                <ci> w68_YPR001W </ci>
              </apply>
            </apply>
            <apply>
              <plus/>
              <ci> w66_YCR005C </ci>
              <ci> w67_YNR001C </ci>
              <ci> w68_YPR001W </ci>
            </apply>
          </apply>
        </math>
      </initialAssignment>
      <initialAssignment symbol="rg26">
        <math xmlns="http://www.w3.org/1998/Math/MathML">
          <apply>
            <power/>
            <apply>
              <times/>
              <apply>
                <divide/>
                <apply>
                  <plus/>
                  <apply>
                    <times/>
                    <ci> g69_YJL200C </ci>
                    <ci> w69_YJL200C </ci>
                  </apply>
                  <apply>
                    <times/>
                    <ci> g70_YLR304C </ci>
                    <ci> w70_YLR304C </ci>
                  </apply>
                </apply>
                <apply>
                  <plus/>
                  <ci> w69_YJL200C </ci>
                  <ci> w70_YLR304C </ci>
                </apply>
              </apply>
              <apply>
                <divide/>
                <apply>
                  <plus/>
                  <apply>
                    <times/>
                    <ci> g71_YDL066W </ci>
                    <ci> w71_YDL066W </ci>
                  </apply>
                  <apply>
                    <times/>
                    <apply>
                      <power/>
                      <apply>
                        <times/>
                        <ci> g72_YNL037C </ci>
                        <ci> g73_YOR136W </ci>
                      </apply>
                      <apply>
                        <divide/>
                        <cn type="integer"> 1 </cn>
                        <cn type="integer"> 2 </cn>
                      </apply>
                    </apply>
                    <apply>
                      <power/>
                      <apply>
                        <times/>
                        <ci> w72_YNL037C </ci>
                        <ci> w73_YOR136W </ci>
                      </apply>
                      <apply>
                        <divide/>
                        <cn type="integer"> 1 </cn>
                        <cn type="integer"> 2 </cn>
                      </apply>
                    </apply>
                  </apply>
                </apply>
                <apply>
                  <plus/>
                  <ci> w71_YDL066W </ci>
                  <apply>
                    <power/>
                    <apply>
                      <times/>
                      <ci> w72_YNL037C </ci>
                      <ci> w73_YOR136W </ci>
                    </apply>
                    <apply>
                      <divide/>
                      <cn type="integer"> 1 </cn>
                      <cn type="integer"> 2 </cn>
                    </apply>
                  </apply>
                </apply>
              </apply>
            </apply>
            <apply>
              <divide/>
              <cn type="integer"> 1 </cn>
              <cn type="integer"> 2 </cn>
            </apply>
          </apply>
        </math>
      </initialAssignment>
      <initialAssignment symbol="rg27">
        <math xmlns="http://www.w3.org/1998/Math/MathML">
          <apply>
            <power/>
            <apply>
              <times/>
              <ci> g74_YIL125W </ci>
              <ci> g75_YDR148C </ci>
              <apply>
                <divide/>
                <apply>
                  <plus/>
                  <apply>
                    <times/>
                    <ci> g65_YFL018C </ci>
                    <ci> w65_YFL018C </ci>
                  </apply>
                  <apply>
                    <times/>
                    <ci> g76_YPL017C </ci>
                    <ci> w76_YPL017C </ci>
                  </apply>
                </apply>
                <apply>
                  <plus/>
                  <ci> w65_YFL018C </ci>
                  <ci> w76_YPL017C </ci>
                </apply>
              </apply>
              <apply>
                <divide/>
                <apply>
                  <plus/>
                  <apply>
                    <times/>
                    <apply>
                      <power/>
                      <apply>
                        <times/>
                        <ci> g77_YGR244C </ci>
                        <ci> g78_YOR142W </ci>
                      </apply>
                      <apply>
                        <divide/>
                        <cn type="integer"> 1 </cn>
                        <cn type="integer"> 2 </cn>
                      </apply>
                    </apply>
                    <apply>
                      <power/>
                      <apply>
                        <times/>
                        <ci> w77_YGR244C </ci>
                        <ci> w78_YOR142W </ci>
                      </apply>
                      <apply>
                        <divide/>
                        <cn type="integer"> 1 </cn>
                        <cn type="integer"> 2 </cn>
                      </apply>
                    </apply>
                  </apply>
                  <apply>
                    <times/>
                    <apply>
                      <power/>
                      <apply>
                        <times/>
                        <ci> g77_YGR244C </ci>
                        <ci> g78_YOR142W </ci>
                      </apply>
                      <apply>
                        <divide/>
                        <cn type="integer"> 1 </cn>
                        <cn type="integer"> 2 </cn>
                      </apply>
                    </apply>
                    <apply>
                      <power/>
                      <apply>
                        <times/>
                        <ci> w77_YGR244C </ci>
                        <ci> w78_YOR142W </ci>
                      </apply>
                      <apply>
                        <divide/>
                        <cn type="integer"> 1 </cn>
                        <cn type="integer"> 2 </cn>
                      </apply>
                    </apply>
                  </apply>
                </apply>
                <apply>
                  <plus/>
                  <apply>
                    <power/>
                    <apply>
                      <times/>
                      <ci> w77_YGR244C </ci>
                      <ci> w78_YOR142W </ci>
                    </apply>
                    <apply>
                      <divide/>
                      <cn type="integer"> 1 </cn>
                      <cn type="integer"> 2 </cn>
                    </apply>
                  </apply>
                  <apply>
                    <power/>
                    <apply>
                      <times/>
                      <ci> w77_YGR244C </ci>
                      <ci> w78_YOR142W </ci>
                    </apply>
                    <apply>
                      <divide/>
                      <cn type="integer"> 1 </cn>
                      <cn type="integer"> 2 </cn>
                    </apply>
                  </apply>
                </apply>
              </apply>
              <apply>
                <power/>
                <apply>
                  <times/>
                  <ci> g79_YDR178W </ci>
                  <apply>
                    <divide/>
                    <apply>
                      <plus/>
                      <apply>
                        <times/>
                        <ci> g80_YJL045W </ci>
                        <ci> w80_YJL045W </ci>
                      </apply>
                      <apply>
                        <times/>
                        <ci> g81_YKL148C </ci>
                        <ci> w81_YKL148C </ci>
                      </apply>
                    </apply>
                    <apply>
                      <plus/>
                      <ci> w80_YJL045W </ci>
                      <ci> w81_YKL148C </ci>
                    </apply>
                  </apply>
                  <ci> g82_YKL141W </ci>
                  <ci> g83_YLL041C </ci>
                </apply>
                <apply>
                  <divide/>
                  <cn type="integer"> 1 </cn>
                  <cn type="integer"> 4 </cn>
                </apply>
              </apply>
            </apply>
            <apply>
              <divide/>
              <cn type="integer"> 1 </cn>
              <cn type="integer"> 5 </cn>
            </apply>
          </apply>
        </math>
      </initialAssignment>
      <initialAssignment symbol="rg28">
        <math xmlns="http://www.w3.org/1998/Math/MathML">
          <apply>
            <power/>
            <apply>
              <times/>
              <ci> g84_YPL262W </ci>
              <apply>
                <divide/>
                <apply>
                  <plus/>
                  <apply>
                    <times/>
                    <ci> g85_YDL078C </ci>
                    <ci> w85_YDL078C </ci>
                  </apply>
                  <apply>
                    <times/>
                    <ci> g57_YKL085W </ci>
                    <ci> w57_YKL085W </ci>
                  </apply>
                  <apply>
                    <times/>
                    <ci> g86_YOL126C </ci>
                    <ci> w86_YOL126C </ci>
                  </apply>
                </apply>
                <apply>
                  <plus/>
                  <ci> w85_YDL078C </ci>
                  <ci> w57_YKL085W </ci>
                  <ci> w86_YOL126C </ci>
                </apply>
              </apply>
            </apply>
            <apply>
              <divide/>
              <cn type="integer"> 1 </cn>
              <cn type="integer"> 2 </cn>
            </apply>
          </apply>
        </math>
      </initialAssignment>
      <initialAssignment symbol="rg33">
        <math xmlns="http://www.w3.org/1998/Math/MathML">
          <apply>
            <divide/>
            <apply>
              <plus/>
              <apply>
                <times/>
                <ci> g66_YCR005C </ci>
                <ci> w66_YCR005C </ci>
              </apply>
              <apply>
                <times/>
                <ci> g67_YNR001C </ci>
                <ci> w67_YNR001C </ci>
              </apply>
              <apply>
                <times/>
                <ci> g68_YPR001W </ci>
                <ci> w68_YPR001W </ci>
              </apply>
            </apply>
            <apply>
              <plus/>
              <ci> w66_YCR005C </ci>
              <ci> w67_YNR001C </ci>
              <ci> w68_YPR001W </ci>
            </apply>
          </apply>
        </math>
      </initialAssignment>
      <initialAssignment symbol="rg35">
        <math xmlns="http://www.w3.org/1998/Math/MathML">
          <ci> g87_YDL022W </ci>
        </math>
      </initialAssignment>
      <initialAssignment symbol="rg36">
        <math xmlns="http://www.w3.org/1998/Math/MathML">
          <apply>
            <power/>
            <apply>
              <times/>
              <ci> g88_YER062C </ci>
              <ci> g89_YIL053W </ci>
            </apply>
            <apply>
              <divide/>
              <cn type="integer"> 1 </cn>
              <cn type="integer"> 2 </cn>
            </apply>
          </apply>
        </math>
      </initialAssignment>
      <initialAssignment symbol="rg37">
        <math xmlns="http://www.w3.org/1998/Math/MathML">
          <ci> g90_YLL043W </ci>
        </math>
      </initialAssignment>
      <initialAssignment symbol="rg39">
        <math xmlns="http://www.w3.org/1998/Math/MathML">
          <apply>
            <power/>
            <apply>
              <times/>
              <ci> g91_YML004C </ci>
              <ci> g92_YDR272W </ci>
            </apply>
            <apply>
              <divide/>
              <cn type="integer"> 1 </cn>
              <cn type="integer"> 2 </cn>
            </apply>
          </apply>
        </math>
      </initialAssignment>
      <initialAssignment symbol="rg40">
        <math xmlns="http://www.w3.org/1998/Math/MathML">
          <ci> g54_YKL217W </ci>
        </math>
      </initialAssignment>
      <initialAssignment symbol="rg42">
        <math xmlns="http://www.w3.org/1998/Math/MathML">
          <apply>
            <power/>
            <apply>
              <times/>
              <apply>
                <divide/>
                <apply>
                  <plus/>
                  <apply>
                    <times/>
                    <ci> g93_YKL127W </ci>
                    <ci> w93_YKL127W </ci>
                  </apply>
                  <apply>
                    <times/>
                    <ci> g94_YMR105C </ci>
                    <ci> w94_YMR105C </ci>
                  </apply>
                  <apply>
                    <times/>
                    <ci> g95_YMR278W </ci>
                    <ci> w95_YMR278W </ci>
                  </apply>
                </apply>
                <apply>
                  <plus/>
                  <ci> w93_YKL127W </ci>
                  <ci> w94_YMR105C </ci>
                  <ci> w95_YMR278W </ci>
                </apply>
              </apply>
              <ci> g96_YKL035W </ci>
              <apply>
                <power/>
                <apply>
                  <times/>
                  <ci> g97_YBR126C </ci>
                  <ci> g98_YDR074W </ci>
                  <ci> g99_YML100W </ci>
                  <ci> g100_YMR261C </ci>
                </apply>
                <apply>
                  <divide/>
                  <cn type="integer"> 1 </cn>
                  <cn type="integer"> 4 </cn>
                </apply>
              </apply>
              <ci> g98_YDR074W </ci>
              <ci> g101_YFR015C </ci>
              <ci> g102_YEL011W </ci>
            </apply>
            <apply>
              <divide/>
              <cn type="integer"> 1 </cn>
              <cn type="integer"> 6 </cn>
            </apply>
          </apply>
        </math>
      </initialAssignment>
      <initialAssignment symbol="rg43">
        <math xmlns="http://www.w3.org/1998/Math/MathML">
          <apply>
            <power/>
            <apply>
              <times/>
              <apply>
                <divide/>
                <apply>
                  <plus/>
                  <apply>
                    <times/>
                    <ci> g103_YBR001C </ci>
                    <ci> w103_YBR001C </ci>
                  </apply>
                  <apply>
                    <times/>
                    <ci> g104_YDR001C </ci>
                    <ci> w104_YDR001C </ci>
                  </apply>
                  <apply>
                    <times/>
                    <ci> g105_YPR026W </ci>
                    <ci> w105_YPR026W </ci>
                  </apply>
                </apply>
                <apply>
                  <plus/>
                  <ci> w103_YBR001C </ci>
                  <ci> w104_YDR001C </ci>
                  <ci> w105_YPR026W </ci>
                </apply>
              </apply>
              <apply>
                <divide/>
                <apply>
                  <plus/>
                  <apply>
                    <times/>
                    <ci> g7_YCL040W </ci>
                    <ci> w7_YCL040W </ci>
                  </apply>
                  <apply>
                    <times/>
                    <ci> g8_YFR053C </ci>
                    <ci> w8_YFR053C </ci>
                  </apply>
                  <apply>
                    <times/>
                    <ci> g9_YGL253W </ci>
                    <ci> w9_YGL253W </ci>
                  </apply>
                </apply>
                <apply>
                  <plus/>
                  <ci> w7_YCL040W </ci>
                  <ci> w8_YFR053C </ci>
                  <ci> w9_YGL253W </ci>
                </apply>
              </apply>
              <ci> g106_YPR160W </ci>
              <ci> g107_YPR184W </ci>
            </apply>
            <apply>
              <divide/>
              <cn type="integer"> 1 </cn>
              <cn type="integer"> 4 </cn>
            </apply>
          </apply>
        </math>
      </initialAssignment>
      <initialAssignment symbol="rg44">
        <math xmlns="http://www.w3.org/1998/Math/MathML">
          <apply>
            <power/>
            <apply>
              <times/>
              <apply>
                <divide/>
                <apply>
                  <plus/>
                  <apply>
                    <times/>
                    <ci> g108_YER081W </ci>
                    <ci> w108_YER081W </ci>
                  </apply>
                  <apply>
                    <times/>
                    <ci> g109_YIL074C </ci>
                    <ci> w109_YIL074C </ci>
                  </apply>
                </apply>
                <apply>
                  <plus/>
                  <ci> w108_YER081W </ci>
                  <ci> w109_YIL074C </ci>
                </apply>
              </apply>
              <ci> g110_YOR184W </ci>
              <ci> g111_YGR208W </ci>
            </apply>
            <apply>
              <divide/>
              <cn type="integer"> 1 </cn>
              <cn type="integer"> 3 </cn>
            </apply>
          </apply>
        </math>
      </initialAssignment>
      <initialAssignment symbol="rg45">
        <math xmlns="http://www.w3.org/1998/Math/MathML">
          <apply>
            <power/>
            <apply>
              <times/>
              <apply>
                <divide/>
                <apply>
                  <plus/>
                  <apply>
                    <times/>
                    <ci> g112_YBR294W </ci>
                    <ci> w112_YBR294W </ci>
                  </apply>
                  <apply>
                    <times/>
                    <ci> g113_YLR092W </ci>
                    <ci> w113_YLR092W </ci>
                  </apply>
                </apply>
                <apply>
                  <plus/>
                  <ci> w112_YBR294W </ci>
                  <ci> w113_YLR092W </ci>
                </apply>
              </apply>
              <ci> g114_YJR010W </ci>
              <ci> g115_YKL001C </ci>
              <ci> g116_YPR167C </ci>
              <apply>
                <divide/>
                <apply>
                  <plus/>
                  <apply>
                    <times/>
                    <ci> g117_YJR137C </ci>
                    <ci> w117_YJR137C </ci>
                  </apply>
                  <apply>
                    <times/>
                    <ci> g118_YFR030W </ci>
                    <ci> w118_YFR030W </ci>
                  </apply>
                </apply>
                <apply>
                  <plus/>
                  <ci> w117_YJR137C </ci>
                  <ci> w118_YFR030W </ci>
                </apply>
              </apply>
              <ci> g119_YNL277W </ci>
              <ci> g120_YGR155W </ci>
              <ci> g121_YAL012W </ci>
              <ci> g122_YJR130C </ci>
            </apply>
            <apply>
              <divide/>
              <cn type="integer"> 1 </cn>
              <cn type="integer"> 9 </cn>
            </apply>
          </apply>
        </math>
      </initialAssignment>
      <initialAssignment symbol="rg46">
        <math xmlns="http://www.w3.org/1998/Math/MathML">
          <apply>
            <divide/>
            <apply>
              <plus/>
              <apply>
                <times/>
                <ci> g123_YBR263W </ci>
                <ci> w123_YBR263W </ci>
              </apply>
              <apply>
                <times/>
                <ci> g124_YLR058C </ci>
                <ci> w124_YLR058C </ci>
              </apply>
            </apply>
            <apply>
              <plus/>
              <ci> w123_YBR263W </ci>
              <ci> w124_YLR058C </ci>
            </apply>
          </apply>
        </math>
      </initialAssignment>
      <initialAssignment symbol="rg47">
        <math xmlns="http://www.w3.org/1998/Math/MathML">
          <apply>
            <power/>
            <apply>
              <times/>
              <ci> g125_YMR189W </ci>
              <ci> g126_YDR019C </ci>
            </apply>
            <apply>
              <divide/>
              <cn type="integer"> 1 </cn>
              <cn type="integer"> 2 </cn>
            </apply>
          </apply>
        </math>
      </initialAssignment>
      <initialAssignment symbol="rg48">
        <math xmlns="http://www.w3.org/1998/Math/MathML">
          <ci> g127_YEL046C </ci>
        </math>
      </initialAssignment>
      <initialAssignment symbol="rg49">
        <math xmlns="http://www.w3.org/1998/Math/MathML">
          <apply>
            <divide/>
            <apply>
              <plus/>
              <apply>
                <times/>
                <ci> g128_YKL106W </ci>
                <ci> w128_YKL106W </ci>
              </apply>
              <apply>
                <times/>
                <ci> g129_YLR027C </ci>
                <ci> w129_YLR027C </ci>
              </apply>
            </apply>
            <apply>
              <plus/>
              <ci> w128_YKL106W </ci>
              <ci> w129_YLR027C </ci>
            </apply>
          </apply>
        </math>
      </initialAssignment>
      <initialAssignment symbol="rg50">
        <math xmlns="http://www.w3.org/1998/Math/MathML">
          <apply>
            <divide/>
            <apply>
              <plus/>
              <apply>
                <times/>
                <ci> g130_YGR124W </ci>
                <ci> w130_YGR124W </ci>
              </apply>
              <apply>
                <times/>
                <ci> g131_YPR145W </ci>
                <ci> w131_YPR145W </ci>
              </apply>
            </apply>
            <apply>
              <plus/>
              <ci> w130_YGR124W </ci>
              <ci> w131_YPR145W </ci>
            </apply>
          </apply>
        </math>
      </initialAssignment>
      <initialAssignment symbol="rg51">
        <math xmlns="http://www.w3.org/1998/Math/MathML">
          <apply>
            <power/>
            <apply>
              <times/>
              <ci> g132_YER052C </ci>
              <ci> g133_YDR158W </ci>
              <ci> g134_YJR139C </ci>
            </apply>
            <apply>
              <divide/>
              <cn type="integer"> 1 </cn>
              <cn type="integer"> 3 </cn>
            </apply>
          </apply>
        </math>
      </initialAssignment>
      <initialAssignment symbol="rg52">
        <math xmlns="http://www.w3.org/1998/Math/MathML">
          <apply>
            <power/>
            <apply>
              <times/>
              <ci> g135_YHR025W </ci>
              <ci> g136_YCR053W </ci>
            </apply>
            <apply>
              <divide/>
              <cn type="integer"> 1 </cn>
              <cn type="integer"> 2 </cn>
            </apply>
          </apply>
        </math>
      </initialAssignment>
      <initialAssignment symbol="rg53">
        <math xmlns="http://www.w3.org/1998/Math/MathML">
          <apply>
            <power/>
            <apply>
              <times/>
              <apply>
                <divide/>
                <apply>
                  <plus/>
                  <apply>
                    <times/>
                    <ci> g112_YBR294W </ci>
                    <ci> w112_YBR294W </ci>
                  </apply>
                  <apply>
                    <times/>
                    <ci> g113_YLR092W </ci>
                    <ci> w113_YLR092W </ci>
                  </apply>
                </apply>
                <apply>
                  <plus/>
                  <ci> w112_YBR294W </ci>
                  <ci> w113_YLR092W </ci>
                </apply>
              </apply>
              <ci> g114_YJR010W </ci>
              <ci> g115_YKL001C </ci>
              <ci> g116_YPR167C </ci>
              <apply>
                <divide/>
                <apply>
                  <plus/>
                  <apply>
                    <times/>
                    <ci> g117_YJR137C </ci>
                    <ci> w117_YJR137C </ci>
                  </apply>
                  <apply>
                    <times/>
                    <ci> g118_YFR030W </ci>
                    <ci> w118_YFR030W </ci>
                  </apply>
                </apply>
                <apply>
                  <plus/>
                  <ci> w117_YJR137C </ci>
                  <ci> w118_YFR030W </ci>
                </apply>
              </apply>
              <ci> g119_YNL277W </ci>
              <apply>
                <divide/>
                <apply>
                  <plus/>
                  <apply>
                    <times/>
                    <ci> g122_YJR130C </ci>
                    <ci> w122_YJR130C </ci>
                  </apply>
                  <apply>
                    <divide/>
                    <apply>
                      <times/>
                      <apply>
                        <divide/>
                        <apply>
                          <plus/>
                          <apply>
                            <times/>
                            <ci> g122_YJR130C </ci>
                            <ci> w122_YJR130C </ci>
                          </apply>
                          <apply>
                            <times/>
                            <ci> g137_YLR303W </ci>
                            <ci> w137_YLR303W </ci>
                          </apply>
                        </apply>
                        <apply>
                          <plus/>
                          <ci> w122_YJR130C </ci>
                          <ci> w137_YLR303W </ci>
                        </apply>
                      </apply>
                      <apply>
                        <plus/>
                        <apply>
                          <times/>
                          <ci> w122_YJR130C </ci>
                          <ci> w122_YJR130C </ci>
                        </apply>
                        <apply>
                          <times/>
                          <ci> w137_YLR303W </ci>
                          <ci> w137_YLR303W </ci>
                        </apply>
                      </apply>
                    </apply>
                    <apply>
                      <plus/>
                      <ci> w122_YJR130C </ci>
                      <ci> w137_YLR303W </ci>
                    </apply>
                  </apply>
                </apply>
                <apply>
                  <plus/>
                  <ci> w122_YJR130C </ci>
                  <apply>
                    <divide/>
                    <apply>
                      <plus/>
                      <apply>
                        <times/>
                        <ci> w122_YJR130C </ci>
                        <ci> w122_YJR130C </ci>
                      </apply>
                      <apply>
                        <times/>
                        <ci> w137_YLR303W </ci>
                        <ci> w137_YLR303W </ci>
                      </apply>
                    </apply>
                    <apply>
                      <plus/>
                      <ci> w122_YJR130C </ci>
                      <ci> w137_YLR303W </ci>
                    </apply>
                  </apply>
                </apply>
              </apply>
              <ci> g138_YER091C </ci>
            </apply>
            <apply>
              <divide/>
              <cn type="integer"> 1 </cn>
              <cn type="integer"> 8 </cn>
            </apply>
          </apply>
        </math>
      </initialAssignment>
      <initialAssignment symbol="rg54">
        <math xmlns="http://www.w3.org/1998/Math/MathML">
          <ci> g139_YLR089C </ci>
        </math>
      </initialAssignment>
      <initialAssignment symbol="rg55">
        <math xmlns="http://www.w3.org/1998/Math/MathML">
          <ci> g140_YDR111C </ci>
        </math>
      </initialAssignment>
      <initialAssignment symbol="rg56">
        <math xmlns="http://www.w3.org/1998/Math/MathML">
          <apply>
            <power/>
            <apply>
              <times/>
              <ci> g141_YER086W </ci>
              <apply>
                <power/>
                <apply>
                  <times/>
                  <ci> g62_YER178W </ci>
                  <ci> g63_YBR221C </ci>
                </apply>
                <apply>
                  <divide/>
                  <cn type="integer"> 1 </cn>
                  <cn type="integer"> 2 </cn>
                </apply>
              </apply>
              <apply>
                <divide/>
                <apply>
                  <plus/>
                  <apply>
                    <times/>
                    <ci> g142_YCL009C </ci>
                    <ci> w142_YCL009C </ci>
                  </apply>
                  <apply>
                    <times/>
                    <ci> g143_YMR108W </ci>
                    <ci> w143_YMR108W </ci>
                  </apply>
                </apply>
                <apply>
                  <plus/>
                  <ci> w142_YCL009C </ci>
                  <ci> w143_YMR108W </ci>
                </apply>
              </apply>
              <ci> g144_YLR355C </ci>
              <ci> g145_YJR016C </ci>
            </apply>
            <apply>
              <divide/>
              <cn type="integer"> 1 </cn>
              <cn type="integer"> 5 </cn>
            </apply>
          </apply>
        </math>
      </initialAssignment>
      <initialAssignment symbol="rg57">
        <math xmlns="http://www.w3.org/1998/Math/MathML">
          <apply>
            <divide/>
            <apply>
              <plus/>
              <apply>
                <times/>
                <ci> g146_YJR148W </ci>
                <ci> w146_YJR148W </ci>
              </apply>
              <apply>
                <times/>
                <ci> g147_YHR208W </ci>
                <ci> w147_YHR208W </ci>
              </apply>
            </apply>
            <apply>
              <plus/>
              <ci> w146_YJR148W </ci>
              <ci> w147_YHR208W </ci>
            </apply>
          </apply>
        </math>
      </initialAssignment>
      <initialAssignment symbol="rg58">
        <math xmlns="http://www.w3.org/1998/Math/MathML">
          <apply>
            <power/>
            <apply>
              <times/>
              <ci> g62_YER178W </ci>
              <ci> g63_YBR221C </ci>
              <apply>
                <divide/>
                <apply>
                  <plus/>
                  <apply>
                    <times/>
                    <ci> g142_YCL009C </ci>
                    <ci> w142_YCL009C </ci>
                  </apply>
                  <apply>
                    <times/>
                    <ci> g143_YMR108W </ci>
                    <ci> w143_YMR108W </ci>
                  </apply>
                </apply>
                <apply>
                  <plus/>
                  <ci> w142_YCL009C </ci>
                  <ci> w143_YMR108W </ci>
                </apply>
              </apply>
              <ci> g144_YLR355C </ci>
              <ci> g145_YJR016C </ci>
            </apply>
            <apply>
              <divide/>
              <cn type="integer"> 1 </cn>
              <cn type="integer"> 5 </cn>
            </apply>
          </apply>
        </math>
      </initialAssignment>
      <initialAssignment symbol="rg59">
        <math xmlns="http://www.w3.org/1998/Math/MathML">
          <apply>
            <divide/>
            <apply>
              <plus/>
              <apply>
                <times/>
                <ci> g147_YHR208W </ci>
                <ci> w147_YHR208W </ci>
              </apply>
              <apply>
                <times/>
                <ci> g146_YJR148W </ci>
                <ci> w146_YJR148W </ci>
              </apply>
            </apply>
            <apply>
              <plus/>
              <ci> w147_YHR208W </ci>
              <ci> w146_YJR148W </ci>
            </apply>
          </apply>
        </math>
      </initialAssignment>
      <initialAssignment symbol="rg60">
        <math xmlns="http://www.w3.org/1998/Math/MathML">
          <apply>
            <power/>
            <apply>
              <times/>
              <apply>
                <divide/>
                <apply>
                  <plus/>
                  <apply>
                    <times/>
                    <ci> g148_YOR108W </ci>
                    <ci> w148_YOR108W </ci>
                  </apply>
                  <apply>
                    <times/>
                    <ci> g149_YNL104C </ci>
                    <ci> w149_YNL104C </ci>
                  </apply>
                </apply>
                <apply>
                  <plus/>
                  <ci> w148_YOR108W </ci>
                  <ci> w149_YNL104C </ci>
                </apply>
              </apply>
              <ci> g150_YGL009C </ci>
              <ci> g151_YCL018W </ci>
            </apply>
            <apply>
              <divide/>
              <cn type="integer"> 1 </cn>
              <cn type="integer"> 3 </cn>
            </apply>
          </apply>
        </math>
      </initialAssignment>
      <initialAssignment symbol="rg61">
        <math xmlns="http://www.w3.org/1998/Math/MathML">
          <apply>
            <divide/>
            <apply>
              <plus/>
              <apply>
                <times/>
                <ci> g147_YHR208W </ci>
                <ci> w147_YHR208W </ci>
              </apply>
              <apply>
                <times/>
                <ci> g146_YJR148W </ci>
                <ci> w146_YJR148W </ci>
              </apply>
            </apply>
            <apply>
              <plus/>
              <ci> w147_YHR208W </ci>
              <ci> w146_YJR148W </ci>
            </apply>
          </apply>
        </math>
      </initialAssignment>
      <initialAssignment symbol="rg62">
        <math xmlns="http://www.w3.org/1998/Math/MathML">
          <apply>
            <divide/>
            <apply>
              <plus/>
              <apply>
                <times/>
                <ci> g152_YOR375C </ci>
                <ci> w152_YOR375C </ci>
              </apply>
              <apply>
                <times/>
                <ci> g153_YAL062W </ci>
                <ci> w153_YAL062W </ci>
              </apply>
            </apply>
            <apply>
              <plus/>
              <ci> w152_YOR375C </ci>
              <ci> w153_YAL062W </ci>
            </apply>
          </apply>
        </math>
      </initialAssignment>
      <initialAssignment symbol="rg63">
        <math xmlns="http://www.w3.org/1998/Math/MathML">
          <apply>
            <power/>
            <apply>
              <times/>
              <ci> g154_YHR037W </ci>
              <ci> g155_YER023W </ci>
            </apply>
            <apply>
              <divide/>
              <cn type="integer"> 1 </cn>
              <cn type="integer"> 2 </cn>
            </apply>
          </apply>
        </math>
      </initialAssignment>
      <initialAssignment symbol="rg64">
        <math xmlns="http://www.w3.org/1998/Math/MathML">
          <ci> g156_YPR035W </ci>
        </math>
      </initialAssignment>
      <initialAssignment symbol="rg65">
        <math xmlns="http://www.w3.org/1998/Math/MathML">
          <apply>
            <power/>
            <apply>
              <times/>
              <ci> g154_YHR037W </ci>
              <ci> g157_YLR438W </ci>
            </apply>
            <apply>
              <divide/>
              <cn type="integer"> 1 </cn>
              <cn type="integer"> 2 </cn>
            </apply>
          </apply>
        </math>
      </initialAssignment>
      <initialAssignment symbol="rg66">
        <math xmlns="http://www.w3.org/1998/Math/MathML">
          <apply>
            <power/>
            <apply>
              <times/>
              <ci> g158_YJL088W </ci>
              <ci> g159_YOL058W </ci>
              <ci> g160_YHR018C </ci>
            </apply>
            <apply>
              <divide/>
              <cn type="integer"> 1 </cn>
              <cn type="integer"> 3 </cn>
            </apply>
          </apply>
        </math>
      </initialAssignment>
      <initialAssignment symbol="rg67">
        <math xmlns="http://www.w3.org/1998/Math/MathML">
          <apply>
            <power/>
            <apply>
              <times/>
              <ci> g161_YPL111W </ci>
              <ci> g162_YBR208C </ci>
            </apply>
            <apply>
              <divide/>
              <cn type="integer"> 1 </cn>
              <cn type="integer"> 2 </cn>
            </apply>
          </apply>
        </math>
      </initialAssignment>
      <initialAssignment symbol="rg68">
        <math xmlns="http://www.w3.org/1998/Math/MathML">
          <apply>
            <divide/>
            <apply>
              <plus/>
              <apply>
                <times/>
                <ci> g163_YDL182W </ci>
                <ci> w163_YDL182W </ci>
              </apply>
              <apply>
                <times/>
                <ci> g164_YDL131W </ci>
                <ci> w164_YDL131W </ci>
              </apply>
            </apply>
            <apply>
              <plus/>
              <ci> w163_YDL182W </ci>
              <ci> w164_YDL131W </ci>
            </apply>
          </apply>
        </math>
      </initialAssignment>
      <initialAssignment symbol="rg69">
        <math xmlns="http://www.w3.org/1998/Math/MathML">
          <apply>
            <power/>
            <apply>
              <times/>
              <ci> g165_YDR234W </ci>
              <ci> g166_YIL094C </ci>
              <ci> g167_YGL202W </ci>
            </apply>
            <apply>
              <divide/>
              <cn type="integer"> 1 </cn>
              <cn type="integer"> 3 </cn>
            </apply>
          </apply>
        </math>
      </initialAssignment>
      <initialAssignment symbol="rg70">
        <math xmlns="http://www.w3.org/1998/Math/MathML">
          <ci> g168_YBR115C </ci>
        </math>
      </initialAssignment>
      <initialAssignment symbol="rg71">
        <math xmlns="http://www.w3.org/1998/Math/MathML">
          <apply>
            <power/>
            <apply>
              <times/>
              <ci> g169_YNR050C </ci>
              <ci> g170_YIR034C </ci>
            </apply>
            <apply>
              <divide/>
              <cn type="integer"> 1 </cn>
              <cn type="integer"> 2 </cn>
            </apply>
          </apply>
        </math>
      </initialAssignment>
      <initialAssignment symbol="rg72">
        <math xmlns="http://www.w3.org/1998/Math/MathML">
          <apply>
            <power/>
            <apply>
              <times/>
              <apply>
                <divide/>
                <apply>
                  <plus/>
                  <apply>
                    <times/>
                    <ci> g171_YBR249C </ci>
                    <ci> w171_YBR249C </ci>
                  </apply>
                  <apply>
                    <times/>
                    <ci> g172_YDR035W </ci>
                    <ci> w172_YDR035W </ci>
                  </apply>
                </apply>
                <apply>
                  <plus/>
                  <ci> w171_YBR249C </ci>
                  <ci> w172_YDR035W </ci>
                </apply>
              </apply>
              <ci> g173_YDR127W </ci>
              <ci> g174_YGL148W </ci>
            </apply>
            <apply>
              <divide/>
              <cn type="integer"> 1 </cn>
              <cn type="integer"> 3 </cn>
            </apply>
          </apply>
        </math>
      </initialAssignment>
      <initialAssignment symbol="rg73">
        <math xmlns="http://www.w3.org/1998/Math/MathML">
          <ci> g175_YPR060C </ci>
        </math>
      </initialAssignment>
      <initialAssignment symbol="rg74">
        <math xmlns="http://www.w3.org/1998/Math/MathML">
          <ci> g176_YBR166C </ci>
        </math>
      </initialAssignment>
      <initialAssignment symbol="rg75">
        <math xmlns="http://www.w3.org/1998/Math/MathML">
          <apply>
            <divide/>
            <apply>
              <plus/>
              <apply>
                <times/>
                <ci> g167_YGL202W </ci>
                <ci> w167_YGL202W </ci>
              </apply>
              <apply>
                <times/>
                <ci> g177_YHR137W </ci>
                <ci> w177_YHR137W </ci>
              </apply>
            </apply>
            <apply>
              <plus/>
              <ci> w167_YGL202W </ci>
              <ci> w177_YHR137W </ci>
            </apply>
          </apply>
        </math>
      </initialAssignment>
      <initialAssignment symbol="rg76">
        <math xmlns="http://www.w3.org/1998/Math/MathML">
          <ci> g178_YNL316C </ci>
        </math>
      </initialAssignment>
      <initialAssignment symbol="rg77">
        <math xmlns="http://www.w3.org/1998/Math/MathML">
          <apply>
            <divide/>
            <apply>
              <plus/>
              <apply>
                <times/>
                <ci> g167_YGL202W </ci>
                <ci> w167_YGL202W </ci>
              </apply>
              <apply>
                <times/>
                <ci> g177_YHR137W </ci>
                <ci> w177_YHR137W </ci>
              </apply>
            </apply>
            <apply>
              <plus/>
              <ci> w167_YGL202W </ci>
              <ci> w177_YHR137W </ci>
            </apply>
          </apply>
        </math>
      </initialAssignment>
      <initialAssignment symbol="rg78">
        <math xmlns="http://www.w3.org/1998/Math/MathML">
          <apply>
            <divide/>
            <apply>
              <plus/>
              <apply>
                <times/>
                <ci> g179_YBL068W </ci>
                <ci> w179_YBL068W </ci>
              </apply>
              <apply>
                <times/>
                <ci> g180_YER099C </ci>
                <ci> w180_YER099C </ci>
              </apply>
              <apply>
                <times/>
                <ci> g181_YHL011C </ci>
                <ci> w181_YHL011C </ci>
              </apply>
              <apply>
                <times/>
                <ci> g182_YKL181W </ci>
                <ci> w182_YKL181W </ci>
              </apply>
              <apply>
                <times/>
                <ci> g183_YOL061W </ci>
                <ci> w183_YOL061W </ci>
              </apply>
            </apply>
            <apply>
              <plus/>
              <ci> w179_YBL068W </ci>
              <ci> w180_YER099C </ci>
              <ci> w181_YHL011C </ci>
              <ci> w182_YKL181W </ci>
              <ci> w183_YOL061W </ci>
            </apply>
          </apply>
        </math>
      </initialAssignment>
      <initialAssignment symbol="rg79">
        <math xmlns="http://www.w3.org/1998/Math/MathML">
          <apply>
            <power/>
            <apply>
              <times/>
              <apply>
                <divide/>
                <apply>
                  <plus/>
                  <apply>
                    <times/>
                    <ci> g179_YBL068W </ci>
                    <ci> w179_YBL068W </ci>
                  </apply>
                  <apply>
                    <times/>
                    <ci> g180_YER099C </ci>
                    <ci> w180_YER099C </ci>
                  </apply>
                  <apply>
                    <times/>
                    <ci> g181_YHL011C </ci>
                    <ci> w181_YHL011C </ci>
                  </apply>
                  <apply>
                    <times/>
                    <ci> g182_YKL181W </ci>
                    <ci> w182_YKL181W </ci>
                  </apply>
                  <apply>
                    <times/>
                    <ci> g183_YOL061W </ci>
                    <ci> w183_YOL061W </ci>
                  </apply>
                </apply>
                <apply>
                  <plus/>
                  <ci> w179_YBL068W </ci>
                  <ci> w180_YER099C </ci>
                  <ci> w181_YHL011C </ci>
                  <ci> w182_YKL181W </ci>
                  <ci> w183_YOL061W </ci>
                </apply>
              </apply>
              <ci> g189_YER055C </ci>
              <ci> g190_YCL030C </ci>
              <ci> g191_YIL020C </ci>
              <ci> g192_YBR248C </ci>
              <ci> g193_YOR202W </ci>
            </apply>
            <apply>
              <divide/>
              <cn type="integer"> 1 </cn>
              <cn type="integer"> 6 </cn>
            </apply>
          </apply>
        </math>
      </initialAssignment>
      <initialAssignment symbol="rg80">
        <math xmlns="http://www.w3.org/1998/Math/MathML">
          <apply>
            <power/>
            <apply>
              <times/>
              <ci> g190_YCL030C </ci>
              <ci> g194_YIL116W </ci>
              <ci> g195_YFR025C </ci>
            </apply>
            <apply>
              <divide/>
              <cn type="integer"> 1 </cn>
              <cn type="integer"> 3 </cn>
            </apply>
          </apply>
        </math>
      </initialAssignment>
      <initialAssignment symbol="rg81">
        <math xmlns="http://www.w3.org/1998/Math/MathML">
          <ci> g196_YDL171C </ci>
        </math>
      </initialAssignment>
      <initialAssignment symbol="rg83">
        <math xmlns="http://www.w3.org/1998/Math/MathML">
          <apply>
            <power/>
            <apply>
              <times/>
              <apply>
                <divide/>
                <apply>
                  <plus/>
                  <apply>
                    <times/>
                    <ci> g197_TA_AGC_D </ci>
                    <ci> w197_TA_AGC_D </ci>
                  </apply>
                  <apply>
                    <times/>
                    <ci> g198_TA_AGC_P </ci>
                    <ci> w198_TA_AGC_P </ci>
                  </apply>
                  <apply>
                    <times/>
                    <ci> g199_TA_AGC_M2 </ci>
                    <ci> w199_TA_AGC_M2 </ci>
                  </apply>
                  <apply>
                    <times/>
                    <ci> g200_TA_AGC_M1 </ci>
                    <ci> w200_TA_AGC_M1 </ci>
                  </apply>
                  <apply>
                    <times/>
                    <ci> g201_TA_AGC_L </ci>
                    <ci> w201_TA_AGC_L </ci>
                  </apply>
                  <apply>
                    <times/>
                    <ci> g202_TA_AGC_K1 </ci>
                    <ci> w202_TA_AGC_K1 </ci>
                  </apply>
                  <apply>
                    <times/>
                    <ci> g203_TA_AGC_K2 </ci>
                    <ci> w203_TA_AGC_K2 </ci>
                  </apply>
                  <apply>
                    <times/>
                    <ci> g204_TA_AGC_J </ci>
                    <ci> w204_TA_AGC_J </ci>
                  </apply>
                  <apply>
                    <times/>
                    <ci> g205_TA_UGC_O </ci>
                    <ci> w205_TA_UGC_O </ci>
                  </apply>
                  <apply>
                    <times/>
                    <ci> g206_TA_UGC_L </ci>
                    <ci> w206_TA_UGC_L </ci>
                  </apply>
                  <apply>
                    <times/>
                    <ci> g207_TA_UGC_A </ci>
                    <ci> w207_TA_UGC_A </ci>
                  </apply>
                </apply>
                <apply>
                  <plus/>
                  <ci> w197_TA_AGC_D </ci>
                  <ci> w198_TA_AGC_P </ci>
                  <ci> w199_TA_AGC_M2 </ci>
                  <ci> w200_TA_AGC_M1 </ci>
                  <ci> w201_TA_AGC_L </ci>
                  <ci> w202_TA_AGC_K1 </ci>
                  <ci> w203_TA_AGC_K2 </ci>
                  <ci> w204_TA_AGC_J </ci>
                  <ci> w205_TA_UGC_O </ci>
                  <ci> w206_TA_UGC_L </ci>
                  <ci> w207_TA_UGC_A </ci>
                </apply>
              </apply>
              <ci> g208_YOR335C </ci>
            </apply>
            <apply>
              <divide/>
              <cn type="integer"> 1 </cn>
              <cn type="integer"> 2 </cn>
            </apply>
          </apply>
        </math>
      </initialAssignment>
      <initialAssignment symbol="rg84">
        <math xmlns="http://www.w3.org/1998/Math/MathML">
          <apply>
            <power/>
            <apply>
              <times/>
              <apply>
                <divide/>
                <apply>
                  <plus/>
                  <apply>
                    <times/>
                    <ci> g209_TR_UCU_E </ci>
                    <ci> w209_TR_UCU_E </ci>
                  </apply>
                  <apply>
                    <times/>
                    <ci> g210_TR_ACG_D </ci>
                    <ci> w210_TR_ACG_D </ci>
                  </apply>
                  <apply>
                    <times/>
                    <ci> g211_TR_CCG_L </ci>
                    <ci> w211_TR_CCG_L </ci>
                  </apply>
                </apply>
                <apply>
                  <plus/>
                  <ci> w209_TR_UCU_E </ci>
                  <ci> w210_TR_ACG_D </ci>
                  <ci> w211_TR_CCG_L </ci>
                </apply>
              </apply>
              <apply>
                <divide/>
                <apply>
                  <plus/>
                  <apply>
                    <times/>
                    <ci> g212_YDR341C </ci>
                    <ci> w212_YDR341C </ci>
                  </apply>
                  <apply>
                    <times/>
                    <ci> g213_YHR091C </ci>
                    <ci> w213_YHR091C </ci>
                  </apply>
                </apply>
                <apply>
                  <plus/>
                  <ci> w212_YDR341C </ci>
                  <ci> w213_YHR091C </ci>
                </apply>
              </apply>
            </apply>
            <apply>
              <divide/>
              <cn type="integer"> 1 </cn>
              <cn type="integer"> 2 </cn>
            </apply>
          </apply>
        </math>
      </initialAssignment>
      <initialAssignment symbol="rg85">
        <math xmlns="http://www.w3.org/1998/Math/MathML">
          <apply>
            <power/>
            <apply>
              <times/>
              <ci> g214_TD_GUC_J1 </ci>
              <apply>
                <divide/>
                <apply>
                  <plus/>
                  <apply>
                    <times/>
                    <ci> g215_YLL018C </ci>
                    <ci> w215_YLL018C </ci>
                  </apply>
                  <apply>
                    <times/>
                    <ci> g216_YPL104W </ci>
                    <ci> w216_YPL104W </ci>
                  </apply>
                </apply>
                <apply>
                  <plus/>
                  <ci> w215_YLL018C </ci>
                  <ci> w216_YPL104W </ci>
                </apply>
              </apply>
            </apply>
            <apply>
              <divide/>
              <cn type="integer"> 1 </cn>
              <cn type="integer"> 2 </cn>
            </apply>
          </apply>
        </math>
      </initialAssignment>
      <initialAssignment symbol="rg86">
        <math xmlns="http://www.w3.org/1998/Math/MathML">
          <apply>
            <divide/>
            <apply>
              <plus/>
              <apply>
                <times/>
                <ci> g217_TN_GUU_C </ci>
                <ci> w217_TN_GUU_C </ci>
              </apply>
              <apply>
                <times/>
                <ci> g218_TN_GUU_K </ci>
                <ci> w218_TN_GUU_K </ci>
              </apply>
            </apply>
            <apply>
              <plus/>
              <ci> w217_TN_GUU_C </ci>
              <ci> w218_TN_GUU_K </ci>
            </apply>
          </apply>
        </math>
      </initialAssignment>
      <initialAssignment symbol="rg87">
        <math xmlns="http://www.w3.org/1998/Math/MathML">
          <apply>
            <power/>
            <apply>
              <times/>
              <ci> g221_TC_GCA_P1 </ci>
              <ci> g222_YNL247W </ci>
            </apply>
            <apply>
              <divide/>
              <cn type="integer"> 1 </cn>
              <cn type="integer"> 2 </cn>
            </apply>
          </apply>
        </math>
      </initialAssignment>
      <initialAssignment symbol="rg88">
        <math xmlns="http://www.w3.org/1998/Math/MathML">
          <apply>
            <power/>
            <apply>
              <times/>
              <apply>
                <divide/>
                <apply>
                  <plus/>
                  <apply>
                    <times/>
                    <ci> g223_TE_CUC_D </ci>
                    <ci> w223_TE_CUC_D </ci>
                  </apply>
                  <apply>
                    <times/>
                    <ci> g224_TE_UUC_E1 </ci>
                    <ci> w224_TE_UUC_E1 </ci>
                  </apply>
                  <apply>
                    <times/>
                    <ci> g225_TE_UUC_B </ci>
                    <ci> w225_TE_UUC_B </ci>
                  </apply>
                  <apply>
                    <times/>
                    <ci> g226_TE_UUC_C </ci>
                    <ci> w226_TE_UUC_C </ci>
                  </apply>
                  <apply>
                    <times/>
                    <ci> g227_TE_UUC_P </ci>
                    <ci> w227_TE_UUC_P </ci>
                  </apply>
                  <apply>
                    <times/>
                    <ci> g228_TE_UUC_M </ci>
                    <ci> w228_TE_UUC_M </ci>
                  </apply>
                  <apply>
                    <times/>
                    <ci> g229_TE_UUC_L </ci>
                    <ci> w229_TE_UUC_L </ci>
                  </apply>
                  <apply>
                    <times/>
                    <ci> g230_TE_UUC_K </ci>
                    <ci> w230_TE_UUC_K </ci>
                  </apply>
                  <apply>
                    <times/>
                    <ci> g231_TE_UUC_J </ci>
                    <ci> w231_TE_UUC_J </ci>
                  </apply>
                </apply>
                <apply>
                  <plus/>
                  <ci> w223_TE_CUC_D </ci>
                  <ci> w224_TE_UUC_E1 </ci>
                  <ci> w225_TE_UUC_B </ci>
                  <ci> w226_TE_UUC_C </ci>
                  <ci> w227_TE_UUC_P </ci>
                  <ci> w228_TE_UUC_M </ci>
                  <ci> w229_TE_UUC_L </ci>
                  <ci> w230_TE_UUC_K </ci>
                  <ci> w231_TE_UUC_J </ci>
                </apply>
              </apply>
              <apply>
                <divide/>
                <apply>
                  <plus/>
                  <apply>
                    <times/>
                    <ci> g232_YGL245W </ci>
                    <ci> w232_YGL245W </ci>
                  </apply>
                  <apply>
                    <times/>
                    <ci> g233_YOL033W </ci>
                    <ci> w233_YOL033W </ci>
                  </apply>
                </apply>
                <apply>
                  <plus/>
                  <ci> w232_YGL245W </ci>
                  <ci> w233_YOL033W </ci>
                </apply>
              </apply>
            </apply>
            <apply>
              <divide/>
              <cn type="integer"> 1 </cn>
              <cn type="integer"> 2 </cn>
            </apply>
          </apply>
        </math>
      </initialAssignment>
      <initialAssignment symbol="rg89">
        <math xmlns="http://www.w3.org/1998/Math/MathML">
          <apply>
            <divide/>
            <apply>
              <plus/>
              <apply>
                <times/>
                <ci> g234_TQ_UUG_E2 </ci>
                <ci> w234_TQ_UUG_E2 </ci>
              </apply>
              <apply>
                <times/>
                <ci> g235_TQ_UUG_E1 </ci>
                <ci> w235_TQ_UUG_E1 </ci>
              </apply>
              <apply>
                <times/>
                <ci> g236_TQ_UUG_D3 </ci>
                <ci> w236_TQ_UUG_D3 </ci>
              </apply>
              <apply>
                <times/>
                <ci> g237_TQ_UUG_D1 </ci>
                <ci> w237_TQ_UUG_D1 </ci>
              </apply>
              <apply>
                <times/>
                <ci> g238_TQ_UUG_D2 </ci>
                <ci> w238_TQ_UUG_D2 </ci>
              </apply>
              <apply>
                <times/>
                <ci> g239_TQ_UUG_C </ci>
                <ci> w239_TQ_UUG_C </ci>
              </apply>
              <apply>
                <times/>
                <ci> g240_TQ_UUG_B </ci>
                <ci> w240_TQ_UUG_B </ci>
              </apply>
              <apply>
                <times/>
                <ci> g241_TQ_CUG_M </ci>
                <ci> w241_TQ_CUG_M </ci>
              </apply>
              <apply>
                <times/>
                <ci> g242_TQ_UUG_L </ci>
                <ci> w242_TQ_UUG_L </ci>
              </apply>
            </apply>
            <apply>
              <plus/>
              <ci> w234_TQ_UUG_E2 </ci>
              <ci> w235_TQ_UUG_E1 </ci>
              <ci> w236_TQ_UUG_D3 </ci>
              <ci> w237_TQ_UUG_D1 </ci>
              <ci> w238_TQ_UUG_D2 </ci>
              <ci> w239_TQ_UUG_C </ci>
              <ci> w240_TQ_UUG_B </ci>
              <ci> w241_TQ_CUG_M </ci>
              <ci> w242_TQ_UUG_L </ci>
            </apply>
          </apply>
        </math>
      </initialAssignment>
      <initialAssignment symbol="rg90">
        <math xmlns="http://www.w3.org/1998/Math/MathML">
          <apply>
            <power/>
            <apply>
              <times/>
              <apply>
                <divide/>
                <apply>
                  <plus/>
                  <apply>
                    <times/>
                    <ci> g244_TG_CCC_D </ci>
                    <ci> w244_TG_CCC_D </ci>
                  </apply>
                  <apply>
                    <times/>
                    <ci> g245_TG_CCC_O </ci>
                    <ci> w245_TG_CCC_O </ci>
                  </apply>
                  <apply>
                    <times/>
                    <ci> g246_TG_GCC_E </ci>
                    <ci> w246_TG_GCC_E </ci>
                  </apply>
                  <apply>
                    <times/>
                    <ci> g247_TG_GCC_D2 </ci>
                    <ci> w247_TG_GCC_D2 </ci>
                  </apply>
                  <apply>
                    <times/>
                    <ci> g248_TG_UCC_O </ci>
                    <ci> w248_TG_UCC_O </ci>
                  </apply>
                  <apply>
                    <times/>
                    <ci> g249_TG_UCC_N </ci>
                    <ci> w249_TG_UCC_N </ci>
                  </apply>
                </apply>
                <apply>
                  <plus/>
                  <ci> w244_TG_CCC_D </ci>
                  <ci> w245_TG_CCC_O </ci>
                  <ci> w246_TG_GCC_E </ci>
                  <ci> w247_TG_GCC_D2 </ci>
                  <ci> w248_TG_UCC_O </ci>
                  <ci> w249_TG_UCC_N </ci>
                </apply>
              </apply>
              <apply>
                <divide/>
                <apply>
                  <plus/>
                  <apply>
                    <times/>
                    <ci> g250_YBR121C </ci>
                    <ci> w250_YBR121C </ci>
                  </apply>
                  <apply>
                    <times/>
                    <ci> g251_YPR081C </ci>
                    <ci> w251_YPR081C </ci>
                  </apply>
                </apply>
                <apply>
                  <plus/>
                  <ci> w250_YBR121C </ci>
                  <ci> w251_YPR081C </ci>
                </apply>
              </apply>
            </apply>
            <apply>
              <divide/>
              <cn type="integer"> 1 </cn>
              <cn type="integer"> 2 </cn>
            </apply>
          </apply>
        </math>
      </initialAssignment>
      <initialAssignment symbol="rg91">
        <math xmlns="http://www.w3.org/1998/Math/MathML">
          <apply>
            <power/>
            <apply>
              <times/>
              <apply>
                <divide/>
                <apply>
                  <plus/>
                  <apply>
                    <times/>
                    <ci> g252_TH_GUG_E1 </ci>
                    <ci> w252_TH_GUG_E1 </ci>
                  </apply>
                  <apply>
                    <times/>
                    <ci> g253_TH_GUG_M </ci>
                    <ci> w253_TH_GUG_M </ci>
                  </apply>
                  <apply>
                    <times/>
                    <ci> g254_TH_GUG_K </ci>
                    <ci> w254_TH_GUG_K </ci>
                  </apply>
                </apply>
                <apply>
                  <plus/>
                  <ci> w252_TH_GUG_E1 </ci>
                  <ci> w253_TH_GUG_M </ci>
                  <ci> w254_TH_GUG_K </ci>
                </apply>
              </apply>
              <ci> g255_YPR033C </ci>
            </apply>
            <apply>
              <divide/>
              <cn type="integer"> 1 </cn>
              <cn type="integer"> 2 </cn>
            </apply>
          </apply>
        </math>
      </initialAssignment>
      <initialAssignment symbol="rg92">
        <math xmlns="http://www.w3.org/1998/Math/MathML">
          <apply>
            <power/>
            <apply>
              <times/>
              <ci> g256_TI_AAU_L1 </ci>
              <apply>
                <divide/>
                <apply>
                  <plus/>
                  <apply>
                    <times/>
                    <ci> g257_YBL076C </ci>
                    <ci> w257_YBL076C </ci>
                  </apply>
                  <apply>
                    <times/>
                    <ci> g258_YPL040C </ci>
                    <ci> w258_YPL040C </ci>
                  </apply>
                </apply>
                <apply>
                  <plus/>
                  <ci> w257_YBL076C </ci>
                  <ci> w258_YPL040C </ci>
                </apply>
              </apply>
            </apply>
            <apply>
              <divide/>
              <cn type="integer"> 1 </cn>
              <cn type="integer"> 2 </cn>
            </apply>
          </apply>
        </math>
      </initialAssignment>
      <initialAssignment symbol="rg93">
        <math xmlns="http://www.w3.org/1998/Math/MathML">
          <apply>
            <power/>
            <apply>
              <times/>
              <apply>
                <divide/>
                <apply>
                  <plus/>
                  <apply>
                    <times/>
                    <ci> g259_TL_GAG_G </ci>
                    <ci> w259_TL_GAG_G </ci>
                  </apply>
                  <apply>
                    <times/>
                    <ci> g260_TL_UAA_J </ci>
                    <ci> w260_TL_UAA_J </ci>
                  </apply>
                </apply>
                <apply>
                  <plus/>
                  <ci> w259_TL_GAG_G </ci>
                  <ci> w260_TL_UAA_J </ci>
                </apply>
              </apply>
              <apply>
                <divide/>
                <apply>
                  <plus/>
                  <apply>
                    <times/>
                    <ci> g261_YLR382C </ci>
                    <ci> w261_YLR382C </ci>
                  </apply>
                  <apply>
                    <times/>
                    <ci> g262_YPL160W </ci>
                    <ci> w262_YPL160W </ci>
                  </apply>
                </apply>
                <apply>
                  <plus/>
                  <ci> w261_YLR382C </ci>
                  <ci> w262_YPL160W </ci>
                </apply>
              </apply>
            </apply>
            <apply>
              <divide/>
              <cn type="integer"> 1 </cn>
              <cn type="integer"> 2 </cn>
            </apply>
          </apply>
        </math>
      </initialAssignment>
      <initialAssignment symbol="rg94">
        <math xmlns="http://www.w3.org/1998/Math/MathML">
          <apply>
            <power/>
            <apply>
              <times/>
              <ci> g263_TK_CUU_J </ci>
              <apply>
                <divide/>
                <apply>
                  <plus/>
                  <apply>
                    <times/>
                    <ci> g264_YDR037W </ci>
                    <ci> w264_YDR037W </ci>
                  </apply>
                  <apply>
                    <times/>
                    <ci> g265_YNL073W </ci>
                    <ci> w265_YNL073W </ci>
                  </apply>
                </apply>
                <apply>
                  <plus/>
                  <ci> w264_YDR037W </ci>
                  <ci> w265_YNL073W </ci>
                </apply>
              </apply>
            </apply>
            <apply>
              <divide/>
              <cn type="integer"> 1 </cn>
              <cn type="integer"> 2 </cn>
            </apply>
          </apply>
        </math>
      </initialAssignment>
      <initialAssignment symbol="rg95">
        <math xmlns="http://www.w3.org/1998/Math/MathML">
          <apply>
            <power/>
            <apply>
              <times/>
              <apply>
                <divide/>
                <apply>
                  <plus/>
                  <apply>
                    <times/>
                    <ci> g266_TM_CAU_J3 </ci>
                    <ci> w266_TM_CAU_J3 </ci>
                  </apply>
                  <apply>
                    <times/>
                    <ci> g267_TM_CAU_J1 </ci>
                    <ci> w267_TM_CAU_J1 </ci>
                  </apply>
                </apply>
                <apply>
                  <plus/>
                  <ci> w266_TM_CAU_J3 </ci>
                  <ci> w267_TM_CAU_J1 </ci>
                </apply>
              </apply>
              <apply>
                <divide/>
                <apply>
                  <plus/>
                  <apply>
                    <times/>
                    <ci> g268_YGR171C </ci>
                    <ci> w268_YGR171C </ci>
                  </apply>
                  <apply>
                    <times/>
                    <ci> g269_YGR264C </ci>
                    <ci> w269_YGR264C </ci>
                  </apply>
                </apply>
                <apply>
                  <plus/>
                  <ci> w268_YGR171C </ci>
                  <ci> w269_YGR264C </ci>
                </apply>
              </apply>
            </apply>
            <apply>
              <divide/>
              <cn type="integer"> 1 </cn>
              <cn type="integer"> 2 </cn>
            </apply>
          </apply>
        </math>
      </initialAssignment>
      <initialAssignment symbol="rg96">
        <math xmlns="http://www.w3.org/1998/Math/MathML">
          <apply>
            <divide/>
            <apply>
              <plus/>
              <apply>
                <times/>
                <ci> g270_YFL022C </ci>
                <ci> w270_YFL022C </ci>
              </apply>
              <apply>
                <times/>
                <ci> g271_YLR060W </ci>
                <ci> w271_YLR060W </ci>
              </apply>
            </apply>
            <apply>
              <plus/>
              <ci> w270_YFL022C </ci>
              <ci> w271_YLR060W </ci>
            </apply>
          </apply>
        </math>
      </initialAssignment>
      <initialAssignment symbol="rg97">
        <math xmlns="http://www.w3.org/1998/Math/MathML">
          <apply>
            <power/>
            <apply>
              <times/>
              <apply>
                <divide/>
                <apply>
                  <plus/>
                  <apply>
                    <times/>
                    <ci> g272_TP_AGG_C </ci>
                    <ci> w272_TP_AGG_C </ci>
                  </apply>
                  <apply>
                    <times/>
                    <ci> g273_TP_AGG_N </ci>
                    <ci> w273_TP_AGG_N </ci>
                  </apply>
                </apply>
                <apply>
                  <plus/>
                  <ci> w272_TP_AGG_C </ci>
                  <ci> w273_TP_AGG_N </ci>
                </apply>
              </apply>
              <ci> g274_YER087W </ci>
            </apply>
            <apply>
              <divide/>
              <cn type="integer"> 1 </cn>
              <cn type="integer"> 2 </cn>
            </apply>
          </apply>
        </math>
      </initialAssignment>
      <initialAssignment symbol="rg98">
        <math xmlns="http://www.w3.org/1998/Math/MathML">
          <apply>
            <power/>
            <apply>
              <times/>
              <apply>
                <divide/>
                <apply>
                  <plus/>
                  <apply>
                    <times/>
                    <ci> g275_TS_AGA_E </ci>
                    <ci> w275_TS_AGA_E </ci>
                  </apply>
                  <apply>
                    <times/>
                    <ci> g276_TS_AGA_D3 </ci>
                    <ci> w276_TS_AGA_D3 </ci>
                  </apply>
                  <apply>
                    <times/>
                    <ci> g277_TS_AGA_D2 </ci>
                    <ci> w277_TS_AGA_D2 </ci>
                  </apply>
                  <apply>
                    <times/>
                    <ci> g278_TS_AGA_D1 </ci>
                    <ci> w278_TS_AGA_D1 </ci>
                  </apply>
                  <apply>
                    <times/>
                    <ci> g279_TS_AGA_B </ci>
                    <ci> w279_TS_AGA_B </ci>
                  </apply>
                  <apply>
                    <times/>
                    <ci> g280_TS_AGA_P </ci>
                    <ci> w280_TS_AGA_P </ci>
                  </apply>
                  <apply>
                    <times/>
                    <ci> g281_TS_AGA_M </ci>
                    <ci> w281_TS_AGA_M </ci>
                  </apply>
                  <apply>
                    <times/>
                    <ci> g282_TS_AGA_L </ci>
                    <ci> w282_TS_AGA_L </ci>
                  </apply>
                  <apply>
                    <times/>
                    <ci> g283_TS_AGA_J </ci>
                    <ci> w283_TS_AGA_J </ci>
                  </apply>
                  <apply>
                    <times/>
                    <ci> g284_TS_AGA_A </ci>
                    <ci> w284_TS_AGA_A </ci>
                  </apply>
                </apply>
                <apply>
                  <plus/>
                  <ci> w275_TS_AGA_E </ci>
                  <ci> w276_TS_AGA_D3 </ci>
                  <ci> w277_TS_AGA_D2 </ci>
                  <ci> w278_TS_AGA_D1 </ci>
                  <ci> w279_TS_AGA_B </ci>
                  <ci> w280_TS_AGA_P </ci>
                  <ci> w281_TS_AGA_M </ci>
                  <ci> w282_TS_AGA_L </ci>
                  <ci> w283_TS_AGA_J </ci>
                  <ci> w284_TS_AGA_A </ci>
                </apply>
              </apply>
              <apply>
                <divide/>
                <apply>
                  <plus/>
                  <apply>
                    <times/>
                    <ci> g285_YDR023W </ci>
                    <ci> w285_YDR023W </ci>
                  </apply>
                  <apply>
                    <times/>
                    <ci> g286_YHR011W </ci>
                    <ci> w286_YHR011W </ci>
                  </apply>
                </apply>
                <apply>
                  <plus/>
                  <ci> w285_YDR023W </ci>
                  <ci> w286_YHR011W </ci>
                </apply>
              </apply>
            </apply>
            <apply>
              <divide/>
              <cn type="integer"> 1 </cn>
              <cn type="integer"> 2 </cn>
            </apply>
          </apply>
        </math>
      </initialAssignment>
      <initialAssignment symbol="rg99">
        <math xmlns="http://www.w3.org/1998/Math/MathML">
          <apply>
            <power/>
            <apply>
              <times/>
              <apply>
                <divide/>
                <apply>
                  <plus/>
                  <apply>
                    <times/>
                    <ci> g287_TT_UGU_P </ci>
                    <ci> w287_TT_UGU_P </ci>
                  </apply>
                  <apply>
                    <times/>
                    <ci> g288_TT_CGU_K </ci>
                    <ci> w288_TT_CGU_K </ci>
                  </apply>
                  <apply>
                    <times/>
                    <ci> g289_TT_AGU_J </ci>
                    <ci> w289_TT_AGU_J </ci>
                  </apply>
                </apply>
                <apply>
                  <plus/>
                  <ci> w287_TT_UGU_P </ci>
                  <ci> w288_TT_CGU_K </ci>
                  <ci> w289_TT_AGU_J </ci>
                </apply>
              </apply>
              <apply>
                <divide/>
                <apply>
                  <plus/>
                  <apply>
                    <times/>
                    <ci> g290_YIL078W </ci>
                    <ci> w290_YIL078W </ci>
                  </apply>
                  <apply>
                    <times/>
                    <ci> g291_YKL194C </ci>
                    <ci> w291_YKL194C </ci>
                  </apply>
                </apply>
                <apply>
                  <plus/>
                  <ci> w290_YIL078W </ci>
                  <ci> w291_YKL194C </ci>
                </apply>
              </apply>
            </apply>
            <apply>
              <divide/>
              <cn type="integer"> 1 </cn>
              <cn type="integer"> 2 </cn>
            </apply>
          </apply>
        </math>
      </initialAssignment>
      <initialAssignment symbol="rg100">
        <math xmlns="http://www.w3.org/1998/Math/MathML">
          <apply>
            <divide/>
            <apply>
              <plus/>
              <apply>
                <times/>
                <ci> g292_YDR268W </ci>
                <ci> w292_YDR268W </ci>
              </apply>
              <apply>
                <times/>
                <ci> g293_YOL097C </ci>
                <ci> w293_YOL097C </ci>
              </apply>
            </apply>
            <apply>
              <plus/>
              <ci> w292_YDR268W </ci>
              <ci> w293_YOL097C </ci>
            </apply>
          </apply>
        </math>
      </initialAssignment>
      <initialAssignment symbol="rg101">
        <math xmlns="http://www.w3.org/1998/Math/MathML">
          <apply>
            <power/>
            <apply>
              <times/>
              <ci> g294_YGR185C </ci>
              <ci> g295_YPL097W </ci>
            </apply>
            <apply>
              <divide/>
              <cn type="integer"> 1 </cn>
              <cn type="integer"> 2 </cn>
            </apply>
          </apply>
        </math>
      </initialAssignment>
      <initialAssignment symbol="rg102">
        <math xmlns="http://www.w3.org/1998/Math/MathML">
          <apply>
            <power/>
            <apply>
              <times/>
              <apply>
                <divide/>
                <apply>
                  <plus/>
                  <apply>
                    <times/>
                    <ci> g296_TV_CAC_D </ci>
                    <ci> w296_TV_CAC_D </ci>
                  </apply>
                  <apply>
                    <times/>
                    <ci> g297_TV_UAC_B </ci>
                    <ci> w297_TV_UAC_B </ci>
                  </apply>
                  <apply>
                    <times/>
                    <ci> g298_TV_AAC_J </ci>
                    <ci> w298_TV_AAC_J </ci>
                  </apply>
                </apply>
                <apply>
                  <plus/>
                  <ci> w296_TV_CAC_D </ci>
                  <ci> w297_TV_UAC_B </ci>
                  <ci> w298_TV_AAC_J </ci>
                </apply>
              </apply>
              <ci> g299_YGR094W </ci>
            </apply>
            <apply>
              <divide/>
              <cn type="integer"> 1 </cn>
              <cn type="integer"> 2 </cn>
            </apply>
          </apply>
        </math>
      </initialAssignment>
      <initialAssignment symbol="rg103">
        <math xmlns="http://www.w3.org/1998/Math/MathML">
          <apply>
            <power/>
            <apply>
              <times/>
              <ci> g300_YKL182W </ci>
              <ci> g301_YNR016C </ci>
              <ci> g302_YPL231W </ci>
              <ci> g303_YER061C </ci>
              <ci> g304_YDR058C </ci>
              <ci> g305_YNR008W </ci>
            </apply>
            <apply>
              <divide/>
              <cn type="integer"> 1 </cn>
              <cn type="integer"> 6 </cn>
            </apply>
          </apply>
        </math>
      </initialAssignment>
      <initialAssignment symbol="rg105">
        <math xmlns="http://www.w3.org/1998/Math/MathML">
          <apply>
            <power/>
            <apply>
              <times/>
              <ci> g179_YBL068W </ci>
              <ci> g306_YMR300C </ci>
              <ci> g307_YML106W </ci>
            </apply>
            <apply>
              <divide/>
              <cn type="integer"> 1 </cn>
              <cn type="integer"> 3 </cn>
            </apply>
          </apply>
        </math>
      </initialAssignment>
      <initialAssignment symbol="rg108">
        <math xmlns="http://www.w3.org/1998/Math/MathML">
          <apply>
            <power/>
            <apply>
              <times/>
              <apply>
                <divide/>
                <apply>
                  <plus/>
                  <apply>
                    <times/>
                    <ci> g308_YPL058C </ci>
                    <ci> w308_YPL058C </ci>
                  </apply>
                  <apply>
                    <times/>
                    <ci> g53_YGR138C </ci>
                    <ci> w53_YGR138C </ci>
                  </apply>
                </apply>
                <apply>
                  <plus/>
                  <ci> w308_YPL058C </ci>
                  <ci> w53_YGR138C </ci>
                </apply>
              </apply>
              <ci> g309_YGL008C </ci>
            </apply>
            <apply>
              <divide/>
              <cn type="integer"> 1 </cn>
              <cn type="integer"> 2 </cn>
            </apply>
          </apply>
        </math>
      </initialAssignment>
    </listOfInitialAssignments>
    <listOfRules>
      <assignmentRule variable="min_aa1">
        <math xmlns="http://www.w3.org/1998/Math/MathML">
          <apply>
            <ci> min </ci>
            <ci> ALA </ci>
            <ci> ASP </ci>
          </apply>
        </math>
      </assignmentRule>
      <assignmentRule variable="min_aa2">
        <math xmlns="http://www.w3.org/1998/Math/MathML">
          <apply>
            <ci> min </ci>
            <ci> min_aa1 </ci>
            <ci> ASP </ci>
          </apply>
        </math>
      </assignmentRule>
      <assignmentRule variable="min_aa3">
        <math xmlns="http://www.w3.org/1998/Math/MathML">
          <apply>
            <ci> min </ci>
            <ci> min_aa2 </ci>
            <ci> CYS </ci>
          </apply>
        </math>
      </assignmentRule>
      <assignmentRule variable="min_aa4">
        <math xmlns="http://www.w3.org/1998/Math/MathML">
          <apply>
            <ci> min </ci>
            <ci> min_aa3 </ci>
            <ci> GLU </ci>
          </apply>
        </math>
      </assignmentRule>
      <assignmentRule variable="min_aa5">
        <math xmlns="http://www.w3.org/1998/Math/MathML">
          <apply>
            <ci> min </ci>
            <ci> min_aa4 </ci>
            <ci> GLY </ci>
          </apply>
        </math>
      </assignmentRule>
      <assignmentRule variable="min_aa6">
        <math xmlns="http://www.w3.org/1998/Math/MathML">
          <apply>
            <ci> min </ci>
            <ci> min_aa5 </ci>
            <ci> HIS </ci>
          </apply>
        </math>
      </assignmentRule>
      <assignmentRule variable="min_aa7">
        <math xmlns="http://www.w3.org/1998/Math/MathML">
          <apply>
            <ci> min </ci>
            <ci> min_aa6 </ci>
            <ci> ILE </ci>
          </apply>
        </math>
      </assignmentRule>
      <assignmentRule variable="min_aa8">
        <math xmlns="http://www.w3.org/1998/Math/MathML">
          <apply>
            <ci> min </ci>
            <ci> min_aa7 </ci>
            <ci> LEU </ci>
          </apply>
        </math>
      </assignmentRule>
      <assignmentRule variable="min_aa9">
        <math xmlns="http://www.w3.org/1998/Math/MathML">
          <apply>
            <ci> min </ci>
            <ci> min_aa8 </ci>
            <ci> LYS </ci>
          </apply>
        </math>
      </assignmentRule>
      <assignmentRule variable="min_aa10">
        <math xmlns="http://www.w3.org/1998/Math/MathML">
          <apply>
            <ci> min </ci>
            <ci> min_aa9 </ci>
            <ci> MET </ci>
          </apply>
        </math>
      </assignmentRule>
      <assignmentRule variable="min_aa11">
        <math xmlns="http://www.w3.org/1998/Math/MathML">
          <apply>
            <ci> min </ci>
            <ci> min_aa10 </ci>
            <ci> PHE </ci>
          </apply>
        </math>
      </assignmentRule>
      <assignmentRule variable="min_aa12">
        <math xmlns="http://www.w3.org/1998/Math/MathML">
          <apply>
            <ci> min </ci>
            <ci> min_aa11 </ci>
            <ci> PRO </ci>
          </apply>
        </math>
      </assignmentRule>
      <assignmentRule variable="min_aa13">
        <math xmlns="http://www.w3.org/1998/Math/MathML">
          <apply>
            <ci> min </ci>
            <ci> min_aa12 </ci>
            <ci> SER </ci>
          </apply>
        </math>
      </assignmentRule>
      <assignmentRule variable="min_aa14">
        <math xmlns="http://www.w3.org/1998/Math/MathML">
          <apply>
            <ci> min </ci>
            <ci> min_aa13 </ci>
            <ci> THR </ci>
          </apply>
        </math>
      </assignmentRule>
      <assignmentRule variable="min_aa15">
        <math xmlns="http://www.w3.org/1998/Math/MathML">
          <apply>
            <ci> min </ci>
            <ci> min_aa14 </ci>
            <ci> TYR </ci>
          </apply>
        </math>
      </assignmentRule>
      <assignmentRule variable="min_aa16">
        <math xmlns="http://www.w3.org/1998/Math/MathML">
          <apply>
            <ci> min </ci>
            <ci> min_aa15 </ci>
            <ci> VAL </ci>
          </apply>
        </math>
      </assignmentRule>
      <assignmentRule variable="min_aa17">
        <math xmlns="http://www.w3.org/1998/Math/MathML">
          <apply>
            <ci> min </ci>
            <ci> min_aa16 </ci>
            <ci> ASN </ci>
          </apply>
        </math>
      </assignmentRule>
      <assignmentRule variable="min_aa18">
        <math xmlns="http://www.w3.org/1998/Math/MathML">
          <apply>
            <ci> min </ci>
            <ci> min_aa17 </ci>
            <ci> GLN </ci>
          </apply>
        </math>
      </assignmentRule>
      <assignmentRule variable="min_aa19">
        <math xmlns="http://www.w3.org/1998/Math/MathML">
          <apply>
            <ci> min </ci>
            <ci> min_aa18 </ci>
            <ci> TRP </ci>
          </apply>
        </math>
      </assignmentRule>
    </listOfRules>
    <listOfReactions>
      <reaction id="R1" name="R1" reversible="false" fast="false">
        <notes>
          <body xmlns="http://www.w3.org/1999/xhtml">
        GENE_ASSOCIATION: ( ( YDR342C or YDR345C or YHR092C or YHR094C or YHR096C or YMR011W ) and ( YCL040W or YFR053C or YGL253W ) )</body>
        </notes>
        <listOfReactants>
          <speciesReference species="ATP" stoichiometry="1"/>
          <speciesReference species="GLCEXT" stoichiometry="1"/>
        </listOfReactants>
        <listOfProducts>
          <speciesReference species="G6P" stoichiometry="1"/>
        </listOfProducts>
        <listOfModifiers>
          <modifierSpeciesReference species="BIOMASS"/>
        </listOfModifiers>
        <kineticLaw>
          <math xmlns="http://www.w3.org/1998/Math/MathML">
            <apply>
              <times/>
              <ci> rg1 </ci>
              <ci> v1 </ci>
              <apply>
                <power/>
                <apply>
                  <divide/>
                  <apply>
                    <times/>
                    <apply>
                      <power/>
                      <ci> ATP </ci>
                      <cn type="integer"> 1 </cn>
                    </apply>
                    <apply>
                      <power/>
                      <ci> GLCEXT </ci>
                      <cn type="integer"> 1 </cn>
                    </apply>
                  </apply>
                  <apply>
                    <power/>
                    <ci> G6P </ci>
                    <cn type="integer"> 1 </cn>
                  </apply>
                </apply>
                <cn> 0.5 </cn>
              </apply>
              <ci> BIOMASS </ci>
            </apply>
          </math>
        </kineticLaw>
      </reaction>
      <reaction id="R2" name="R2" reversible="true" fast="false">
        <notes>
          <body xmlns="http://www.w3.org/1999/xhtml">
        GENE_ASSOCIATION: ( YBR196C )</body>
        </notes>
        <listOfReactants>
          <speciesReference species="G6P" stoichiometry="1"/>
        </listOfReactants>
        <listOfProducts>
          <speciesReference species="F6P" stoichiometry="1"/>
        </listOfProducts>
        <listOfModifiers>
          <modifierSpeciesReference species="BIOMASS"/>
        </listOfModifiers>
        <kineticLaw>
          <math xmlns="http://www.w3.org/1998/Math/MathML">
            <apply>
              <times/>
              <apply>
                <minus/>
                <apply>
                  <times/>
                  <ci> rg2 </ci>
                  <ci> v2 </ci>
                  <apply>
                    <power/>
                    <apply>
                      <power/>
                      <ci> G6P </ci>
                      <cn type="integer"> 1 </cn>
                    </apply>
                    <cn type="integer"> 1 </cn>
                  </apply>
                </apply>
                <apply>
                  <times/>
                  <ci> rg2 </ci>
                  <ci> v2b </ci>
                  <apply>
                    <power/>
                    <apply>
                      <power/>
                      <ci> F6P </ci>
                      <cn type="integer"> 1 </cn>
                    </apply>
                    <cn type="integer"> 1 </cn>
                  </apply>
                </apply>
              </apply>
              <ci> BIOMASS </ci>
            </apply>
          </math>
        </kineticLaw>
      </reaction>
      <reaction id="R3" name="R3" reversible="false" fast="false">
        <notes>
          <body xmlns="http://www.w3.org/1999/xhtml">
        GENE_ASSOCIATION: ( YGR240C and YMR205C )</body>
        </notes>
        <listOfReactants>
          <speciesReference species="F6P" stoichiometry="1"/>
          <speciesReference species="ATP" stoichiometry="1"/>
        </listOfReactants>
        <listOfProducts>
          <speciesReference species="FBP" stoichiometry="1"/>
        </listOfProducts>
        <listOfModifiers>
          <modifierSpeciesReference species="BIOMASS"/>
        </listOfModifiers>
        <kineticLaw>
          <math xmlns="http://www.w3.org/1998/Math/MathML">
            <apply>
              <times/>
              <ci> rg3 </ci>
              <ci> v3 </ci>
              <apply>
                <power/>
                <apply>
                  <divide/>
                  <apply>
                    <times/>
                    <apply>
                      <power/>
                      <ci> F6P </ci>
                      <cn type="integer"> 1 </cn>
                    </apply>
                    <apply>
                      <power/>
                      <ci> ATP </ci>
                      <cn type="integer"> 1 </cn>
                    </apply>
                  </apply>
                  <apply>
                    <power/>
                    <ci> FBP </ci>
                    <cn type="integer"> 1 </cn>
                  </apply>
                </apply>
                <cn type="integer"> 1 </cn>
              </apply>
              <ci> BIOMASS </ci>
            </apply>
          </math>
        </kineticLaw>
      </reaction>
      <reaction id="R4" name="R4" reversible="true" fast="false">
        <notes>
          <body xmlns="http://www.w3.org/1999/xhtml">
        GENE_ASSOCIATION: ( YKL060C or ( YKL060C and YDR050C ) )</body>
        </notes>
        <listOfReactants>
          <speciesReference species="FBP" stoichiometry="1"/>
        </listOfReactants>
        <listOfProducts>
          <speciesReference species="G3P" stoichiometry="1"/>
          <speciesReference species="DHA" stoichiometry="1"/>
        </listOfProducts>
        <listOfModifiers>
          <modifierSpeciesReference species="BIOMASS"/>
        </listOfModifiers>
        <kineticLaw>
          <math xmlns="http://www.w3.org/1998/Math/MathML">
            <apply>
              <times/>
              <apply>
                <minus/>
                <apply>
                  <times/>
                  <ci> rg4 </ci>
                  <ci> v4 </ci>
                  <apply>
                    <power/>
                    <apply>
                      <power/>
                      <ci> FBP </ci>
                      <cn type="integer"> 1 </cn>
                    </apply>
                    <cn type="integer"> 1 </cn>
                  </apply>
                </apply>
                <apply>
                  <times/>
                  <ci> rg4 </ci>
                  <ci> v4b </ci>
                  <apply>
                    <power/>
                    <apply>
                      <times/>
                      <apply>
                        <power/>
                        <ci> G3P </ci>
                        <cn type="integer"> 1 </cn>
                      </apply>
                      <apply>
                        <power/>
                        <ci> DHA </ci>
                        <cn type="integer"> 1 </cn>
                      </apply>
                    </apply>
                    <cn type="integer"> 1 </cn>
                  </apply>
                </apply>
              </apply>
              <ci> BIOMASS </ci>
            </apply>
          </math>
        </kineticLaw>
      </reaction>
      <reaction id="R5" name="R5" reversible="true" fast="false">
        <notes>
          <body xmlns="http://www.w3.org/1999/xhtml">
        GENE_ASSOCIATION: ( YDR050C )</body>
        </notes>
        <listOfReactants>
          <speciesReference species="G3P" stoichiometry="1"/>
        </listOfReactants>
        <listOfProducts>
          <speciesReference species="DHA" stoichiometry="1"/>
        </listOfProducts>
        <listOfModifiers>
          <modifierSpeciesReference species="BIOMASS"/>
        </listOfModifiers>
        <kineticLaw>
          <math xmlns="http://www.w3.org/1998/Math/MathML">
            <apply>
              <times/>
              <apply>
                <minus/>
                <apply>
                  <times/>
                  <ci> rg5 </ci>
                  <ci> v5 </ci>
                  <apply>
                    <power/>
                    <apply>
                      <power/>
                      <ci> G3P </ci>
                      <cn type="integer"> 1 </cn>
                    </apply>
                    <cn type="integer"> 1 </cn>
                  </apply>
                </apply>
                <apply>
                  <times/>
                  <ci> rg5 </ci>
                  <ci> v5b </ci>
                  <apply>
                    <power/>
                    <apply>
                      <power/>
                      <ci> DHA </ci>
                      <cn type="integer"> 1 </cn>
                    </apply>
                    <cn type="integer"> 1 </cn>
                  </apply>
                </apply>
              </apply>
              <ci> BIOMASS </ci>
            </apply>
          </math>
        </kineticLaw>
      </reaction>
      <reaction id="R6" name="R6" reversible="true" fast="false">
        <notes>
          <body xmlns="http://www.w3.org/1999/xhtml">
        GENE_ASSOCIATION: ( ( YGR192C or YJL052W or YJR009C ) and YCR012W and ( YDL021W or YKL152C ) and ( YGR254W or YHR174W or YMR323W or YOR393W ) )</body>
        </notes>
        <listOfReactants>
          <speciesReference species="G3P" stoichiometry="1"/>
        </listOfReactants>
        <listOfProducts>
          <speciesReference species="PEP" stoichiometry="1"/>
          <speciesReference species="ATP" stoichiometry="1"/>
          <speciesReference species="NADH" stoichiometry="1"/>
        </listOfProducts>
        <listOfModifiers>
          <modifierSpeciesReference species="BIOMASS"/>
        </listOfModifiers>
        <kineticLaw>
          <math xmlns="http://www.w3.org/1998/Math/MathML">
            <apply>
              <times/>
              <apply>
                <minus/>
                <apply>
                  <times/>
                  <ci> rg6 </ci>
                  <ci> v6 </ci>
                  <apply>
                    <power/>
                    <apply>
                      <power/>
                      <ci> G3P </ci>
                      <cn type="integer"> 1 </cn>
                    </apply>
                    <cn type="integer"> 1 </cn>
                  </apply>
                </apply>
                <apply>
                  <times/>
                  <ci> rg6 </ci>
                  <ci> v6b </ci>
                  <apply>
                    <power/>
                    <apply>
                      <times/>
                      <apply>
                        <power/>
                        <ci> PEP </ci>
                        <cn type="integer"> 1 </cn>
                      </apply>
                      <apply>
                        <power/>
                        <ci> ATP </ci>
                        <cn type="integer"> 1 </cn>
                      </apply>
                      <apply>
                        <power/>
                        <ci> NADH </ci>
                        <cn type="integer"> 1 </cn>
                      </apply>
                    </apply>
                    <cn type="integer"> 1 </cn>
                  </apply>
                </apply>
              </apply>
              <ci> BIOMASS </ci>
            </apply>
          </math>
        </kineticLaw>
      </reaction>
      <reaction id="R7" name="R7" reversible="false" fast="false">
        <notes>
          <body xmlns="http://www.w3.org/1999/xhtml">
        GENE_ASSOCIATION: ( YAL038W or YOR347C )</body>
        </notes>
        <listOfReactants>
          <speciesReference species="PEP" stoichiometry="1"/>
        </listOfReactants>
        <listOfProducts>
          <speciesReference species="PYR" stoichiometry="1"/>
          <speciesReference species="ATP" stoichiometry="1"/>
        </listOfProducts>
        <listOfModifiers>
          <modifierSpeciesReference species="BIOMASS"/>
        </listOfModifiers>
        <kineticLaw>
          <math xmlns="http://www.w3.org/1998/Math/MathML">
            <apply>
              <times/>
              <ci> rg7 </ci>
              <ci> v7 </ci>
              <apply>
                <power/>
                <apply>
                  <divide/>
                  <apply>
                    <power/>
                    <ci> PEP </ci>
                    <cn type="integer"> 1 </cn>
                  </apply>
                  <apply>
                    <times/>
                    <apply>
                      <power/>
                      <ci> PYR </ci>
                      <cn type="integer"> 1 </cn>
                    </apply>
                    <apply>
                      <power/>
                      <ci> ATP </ci>
                      <cn type="integer"> 1 </cn>
                    </apply>
                  </apply>
                </apply>
                <cn type="integer"> 1 </cn>
              </apply>
              <ci> BIOMASS </ci>
            </apply>
          </math>
        </kineticLaw>
      </reaction>
      <reaction id="R8" name="R8" reversible="false" fast="false">
        <notes>
          <body xmlns="http://www.w3.org/1999/xhtml">
        GENE_ASSOCIATION: ( YBR196C and YNL241C and ( YGR248W or YHR163W ) and ( YGR256W or YHR183W ) )</body>
        </notes>
        <listOfReactants>
          <speciesReference species="G6P" stoichiometry="1"/>
        </listOfReactants>
        <listOfProducts>
          <speciesReference species="CO2" stoichiometry="1"/>
          <speciesReference species="P5P" stoichiometry="1"/>
          <speciesReference species="NADH" stoichiometry="2"/>
        </listOfProducts>
        <listOfModifiers>
          <modifierSpeciesReference species="BIOMASS"/>
        </listOfModifiers>
        <kineticLaw>
          <math xmlns="http://www.w3.org/1998/Math/MathML">
            <apply>
              <times/>
              <ci> rg8 </ci>
              <ci> v8 </ci>
              <apply>
                <power/>
                <apply>
                  <divide/>
                  <apply>
                    <power/>
                    <ci> G6P </ci>
                    <cn type="integer"> 1 </cn>
                  </apply>
                  <apply>
                    <times/>
                    <apply>
                      <power/>
                      <ci> CO2 </ci>
                      <cn type="integer"> 1 </cn>
                    </apply>
                    <apply>
                      <power/>
                      <ci> P5P </ci>
                      <cn type="integer"> 1 </cn>
                    </apply>
                    <apply>
                      <power/>
                      <ci> NADH </ci>
                      <cn type="integer"> 2 </cn>
                    </apply>
                  </apply>
                </apply>
                <cn> 0.33333 </cn>
              </apply>
              <ci> BIOMASS </ci>
            </apply>
          </math>
        </kineticLaw>
      </reaction>
      <reaction id="R9" name="R9" reversible="true" fast="false">
        <notes>
          <body xmlns="http://www.w3.org/1999/xhtml">
        GENE_ASSOCIATION: ( YJL121C )</body>
        </notes>
        <listOfReactants>
          <speciesReference species="P5P" stoichiometry="1"/>
        </listOfReactants>
        <listOfProducts>
          <speciesReference species="X5P" stoichiometry="1"/>
        </listOfProducts>
        <listOfModifiers>
          <modifierSpeciesReference species="BIOMASS"/>
        </listOfModifiers>
        <kineticLaw>
          <math xmlns="http://www.w3.org/1998/Math/MathML">
            <apply>
              <times/>
              <apply>
                <minus/>
                <apply>
                  <times/>
                  <ci> rg9 </ci>
                  <ci> v9 </ci>
                  <apply>
                    <power/>
                    <apply>
                      <power/>
                      <ci> P5P </ci>
                      <cn type="integer"> 1 </cn>
                    </apply>
                    <cn type="integer"> 1 </cn>
                  </apply>
                </apply>
                <apply>
                  <times/>
                  <ci> rg9 </ci>
                  <ci> v9b </ci>
                  <apply>
                    <power/>
                    <apply>
                      <power/>
                      <ci> X5P </ci>
                      <cn type="integer"> 1 </cn>
                    </apply>
                    <cn type="integer"> 1 </cn>
                  </apply>
                </apply>
              </apply>
              <ci> BIOMASS </ci>
            </apply>
          </math>
        </kineticLaw>
      </reaction>
      <reaction id="R10" name="R10" reversible="true" fast="false">
        <notes>
          <body xmlns="http://www.w3.org/1999/xhtml">
        GENE_ASSOCIATION: ( YOR095C )</body>
        </notes>
        <listOfReactants>
          <speciesReference species="P5P" stoichiometry="1"/>
        </listOfReactants>
        <listOfProducts>
          <speciesReference species="R5P" stoichiometry="1"/>
        </listOfProducts>
        <listOfModifiers>
          <modifierSpeciesReference species="BIOMASS"/>
        </listOfModifiers>
        <kineticLaw>
          <math xmlns="http://www.w3.org/1998/Math/MathML">
            <apply>
              <times/>
              <apply>
                <minus/>
                <apply>
                  <times/>
                  <ci> rg10 </ci>
                  <ci> v10 </ci>
                  <apply>
                    <power/>
                    <apply>
                      <power/>
                      <ci> P5P </ci>
                      <cn type="integer"> 1 </cn>
                    </apply>
                    <cn type="integer"> 1 </cn>
                  </apply>
                </apply>
                <apply>
                  <times/>
                  <ci> rg10 </ci>
                  <ci> v10b </ci>
                  <apply>
                    <power/>
                    <apply>
                      <power/>
                      <ci> R5P </ci>
                      <cn type="integer"> 1 </cn>
                    </apply>
                    <cn type="integer"> 1 </cn>
                  </apply>
                </apply>
              </apply>
              <ci> BIOMASS </ci>
            </apply>
          </math>
        </kineticLaw>
      </reaction>
      <reaction id="R11" name="R11" reversible="true" fast="false">
        <notes>
          <body xmlns="http://www.w3.org/1999/xhtml">
        GENE_ASSOCIATION: ( ( YBR117C or YPR074C ) )</body>
        </notes>
        <listOfReactants>
          <speciesReference species="G3P" stoichiometry="1"/>
          <speciesReference species="S7P" stoichiometry="1"/>
        </listOfReactants>
        <listOfProducts>
          <speciesReference species="X5P" stoichiometry="1"/>
          <speciesReference species="R5P" stoichiometry="1"/>
        </listOfProducts>
        <listOfModifiers>
          <modifierSpeciesReference species="BIOMASS"/>
        </listOfModifiers>
        <kineticLaw>
          <math xmlns="http://www.w3.org/1998/Math/MathML">
            <apply>
              <times/>
              <apply>
                <minus/>
                <apply>
                  <times/>
                  <ci> rg11 </ci>
                  <ci> v11 </ci>
                  <apply>
                    <power/>
                    <apply>
                      <times/>
                      <apply>
                        <power/>
                        <ci> G3P </ci>
                        <cn type="integer"> 1 </cn>
                      </apply>
                      <apply>
                        <power/>
                        <ci> S7P </ci>
                        <cn type="integer"> 1 </cn>
                      </apply>
                    </apply>
                    <cn type="integer"> 1 </cn>
                  </apply>
                </apply>
                <apply>
                  <times/>
                  <ci> rg11 </ci>
                  <ci> v11b </ci>
                  <apply>
                    <power/>
                    <apply>
                      <times/>
                      <apply>
                        <power/>
                        <ci> X5P </ci>
                        <cn type="integer"> 1 </cn>
                      </apply>
                      <apply>
                        <power/>
                        <ci> R5P </ci>
                        <cn type="integer"> 1 </cn>
                      </apply>
                    </apply>
                    <cn type="integer"> 1 </cn>
                  </apply>
                </apply>
              </apply>
              <ci> BIOMASS </ci>
            </apply>
          </math>
        </kineticLaw>
      </reaction>
      <reaction id="R12" name="R12" reversible="true" fast="false">
        <notes>
          <body xmlns="http://www.w3.org/1999/xhtml">
        GENE_ASSOCIATION: ( YGR043C or YLR354C )</body>
        </notes>
        <listOfReactants>
          <speciesReference species="F6P" stoichiometry="1"/>
          <speciesReference species="E4P" stoichiometry="1"/>
        </listOfReactants>
        <listOfProducts>
          <speciesReference species="G3P" stoichiometry="1"/>
          <speciesReference species="S7P" stoichiometry="1"/>
        </listOfProducts>
        <listOfModifiers>
          <modifierSpeciesReference species="BIOMASS"/>
        </listOfModifiers>
        <kineticLaw>
          <math xmlns="http://www.w3.org/1998/Math/MathML">
            <apply>
              <times/>
              <apply>
                <minus/>
                <apply>
                  <times/>
                  <ci> rg12 </ci>
                  <ci> v12 </ci>
                  <apply>
                    <power/>
                    <apply>
                      <times/>
                      <apply>
                        <power/>
                        <ci> F6P </ci>
                        <cn type="integer"> 1 </cn>
                      </apply>
                      <apply>
                        <power/>
                        <ci> E4P </ci>
                        <cn type="integer"> 1 </cn>
                      </apply>
                    </apply>
                    <cn type="integer"> 1 </cn>
                  </apply>
                </apply>
                <apply>
                  <times/>
                  <ci> rg12 </ci>
                  <ci> v12b </ci>
                  <apply>
                    <power/>
                    <apply>
                      <times/>
                      <apply>
                        <power/>
                        <ci> G3P </ci>
                        <cn type="integer"> 1 </cn>
                      </apply>
                      <apply>
                        <power/>
                        <ci> S7P </ci>
                        <cn type="integer"> 1 </cn>
                      </apply>
                    </apply>
                    <cn type="integer"> 1 </cn>
                  </apply>
                </apply>
              </apply>
              <ci> BIOMASS </ci>
            </apply>
          </math>
        </kineticLaw>
      </reaction>
      <reaction id="R13" name="R13" reversible="true" fast="false">
        <notes>
          <body xmlns="http://www.w3.org/1999/xhtml">
        GENE_ASSOCIATION: ( ( YBR117C or YPR074C ) )</body>
        </notes>
        <listOfReactants>
          <speciesReference species="X5P" stoichiometry="1"/>
          <speciesReference species="E4P" stoichiometry="1"/>
        </listOfReactants>
        <listOfProducts>
          <speciesReference species="F6P" stoichiometry="1"/>
          <speciesReference species="G3P" stoichiometry="1"/>
        </listOfProducts>
        <listOfModifiers>
          <modifierSpeciesReference species="BIOMASS"/>
        </listOfModifiers>
        <kineticLaw>
          <math xmlns="http://www.w3.org/1998/Math/MathML">
            <apply>
              <times/>
              <apply>
                <minus/>
                <apply>
                  <times/>
                  <ci> rg13 </ci>
                  <ci> v13 </ci>
                  <apply>
                    <power/>
                    <apply>
                      <times/>
                      <apply>
                        <power/>
                        <ci> X5P </ci>
                        <cn type="integer"> 1 </cn>
                      </apply>
                      <apply>
                        <power/>
                        <ci> E4P </ci>
                        <cn type="integer"> 1 </cn>
                      </apply>
                    </apply>
                    <cn type="integer"> 1 </cn>
                  </apply>
                </apply>
                <apply>
                  <times/>
                  <ci> rg13 </ci>
                  <ci> v13b </ci>
                  <apply>
                    <power/>
                    <apply>
                      <times/>
                      <apply>
                        <power/>
                        <ci> F6P </ci>
                        <cn type="integer"> 1 </cn>
                      </apply>
                      <apply>
                        <power/>
                        <ci> G3P </ci>
                        <cn type="integer"> 1 </cn>
                      </apply>
                    </apply>
                    <cn type="integer"> 1 </cn>
                  </apply>
                </apply>
              </apply>
              <ci> BIOMASS </ci>
            </apply>
          </math>
        </kineticLaw>
      </reaction>
      <reaction id="R14" name="R14" reversible="false" fast="false">
        <notes>
          <body xmlns="http://www.w3.org/1999/xhtml">
        GENE_ASSOCIATION: ( YLR044C or YGR087C or YLR134W or YDL080C )</body>
        </notes>
        <listOfReactants>
          <speciesReference species="PYR" stoichiometry="1"/>
        </listOfReactants>
        <listOfProducts>
          <speciesReference species="CO2" stoichiometry="1"/>
          <speciesReference species="ACA" stoichiometry="1"/>
        </listOfProducts>
        <listOfModifiers>
          <modifierSpeciesReference species="BIOMASS"/>
        </listOfModifiers>
        <kineticLaw>
          <math xmlns="http://www.w3.org/1998/Math/MathML">
            <apply>
              <times/>
              <ci> rg14 </ci>
              <ci> v14 </ci>
              <apply>
                <power/>
                <apply>
                  <divide/>
                  <apply>
                    <power/>
                    <ci> PYR </ci>
                    <cn type="integer"> 1 </cn>
                  </apply>
                  <apply>
                    <times/>
                    <apply>
                      <power/>
                      <ci> CO2 </ci>
                      <cn type="integer"> 1 </cn>
                    </apply>
                    <apply>
                      <power/>
                      <ci> ACA </ci>
                      <cn type="integer"> 1 </cn>
                    </apply>
                  </apply>
                </apply>
                <cn> 0.5 </cn>
              </apply>
              <ci> BIOMASS </ci>
            </apply>
          </math>
        </kineticLaw>
      </reaction>
      <reaction id="R15" name="R15" reversible="true" fast="false">
        <notes>
          <body xmlns="http://www.w3.org/1999/xhtml">
        GENE_ASSOCIATION: ( YBR145W or YDL168W or YGL256W or YMR083W or YMR303C or YOL086C )</body>
        </notes>
        <listOfReactants>
          <speciesReference species="ACA" stoichiometry="1"/>
          <speciesReference species="NADH" stoichiometry="1"/>
        </listOfReactants>
        <listOfProducts>
          <speciesReference species="ETH" stoichiometry="1"/>
        </listOfProducts>
        <listOfModifiers>
          <modifierSpeciesReference species="BIOMASS"/>
        </listOfModifiers>
        <kineticLaw>
          <math xmlns="http://www.w3.org/1998/Math/MathML">
            <apply>
              <times/>
              <apply>
                <minus/>
                <apply>
                  <times/>
                  <ci> rg15 </ci>
                  <ci> v15 </ci>
                  <apply>
                    <power/>
                    <apply>
                      <times/>
                      <apply>
                        <power/>
                        <ci> ACA </ci>
                        <cn type="integer"> 1 </cn>
                      </apply>
                      <apply>
                        <power/>
                        <ci> NADH </ci>
                        <cn type="integer"> 1 </cn>
                      </apply>
                    </apply>
                    <cn type="integer"> 1 </cn>
                  </apply>
                </apply>
                <apply>
                  <times/>
                  <ci> rg15 </ci>
                  <ci> v15b </ci>
                  <apply>
                    <power/>
                    <apply>
                      <power/>
                      <ci> ETH </ci>
                      <cn type="integer"> 1 </cn>
                    </apply>
                    <cn type="integer"> 1 </cn>
                  </apply>
                </apply>
              </apply>
              <ci> BIOMASS </ci>
            </apply>
          </math>
        </kineticLaw>
      </reaction>
      <reaction id="R16" name="R16" reversible="false" fast="false">
        <notes>
          <body xmlns="http://www.w3.org/1999/xhtml">
        GENE_ASSOCIATION: ( YER073W or YOR374W or YPL061W or YMR169C or YMR170C )</body>
        </notes>
        <listOfReactants>
          <speciesReference species="ACA" stoichiometry="1"/>
        </listOfReactants>
        <listOfProducts>
          <speciesReference species="ACE" stoichiometry="1"/>
          <speciesReference species="NADH" stoichiometry="1"/>
        </listOfProducts>
        <listOfModifiers>
          <modifierSpeciesReference species="BIOMASS"/>
        </listOfModifiers>
        <kineticLaw>
          <math xmlns="http://www.w3.org/1998/Math/MathML">
            <apply>
              <times/>
              <ci> rg16 </ci>
              <ci> v16 </ci>
              <apply>
                <power/>
                <apply>
                  <divide/>
                  <apply>
                    <power/>
                    <ci> ACA </ci>
                    <cn type="integer"> 1 </cn>
                  </apply>
                  <apply>
                    <times/>
                    <apply>
                      <power/>
                      <ci> ACE </ci>
                      <cn type="integer"> 1 </cn>
                    </apply>
                    <apply>
                      <power/>
                      <ci> NADH </ci>
                      <cn type="integer"> 1 </cn>
                    </apply>
                  </apply>
                </apply>
                <cn type="integer"> 1 </cn>
              </apply>
              <ci> BIOMASS </ci>
            </apply>
          </math>
        </kineticLaw>
      </reaction>
      <reaction id="R17" name="R17" reversible="true" fast="false">
        <notes>
          <body xmlns="http://www.w3.org/1999/xhtml">
        GENE_ASSOCIATION: ( YGR138C )</body>
        </notes>
        <listOfReactants>
          <speciesReference species="ACE" stoichiometry="1"/>
        </listOfReactants>
        <listOfProducts>
          <speciesReference species="ACEEXT" stoichiometry="1"/>
        </listOfProducts>
        <listOfModifiers>
          <modifierSpeciesReference species="BIOMASS"/>
        </listOfModifiers>
        <kineticLaw>
          <math xmlns="http://www.w3.org/1998/Math/MathML">
            <apply>
              <times/>
              <apply>
                <minus/>
                <apply>
                  <times/>
                  <ci> rg17 </ci>
                  <ci> v17 </ci>
                  <apply>
                    <power/>
                    <apply>
                      <power/>
                      <ci> ACE </ci>
                      <cn type="integer"> 1 </cn>
                    </apply>
                    <cn type="integer"> 1 </cn>
                  </apply>
                </apply>
                <apply>
                  <times/>
                  <ci> rg17 </ci>
                  <ci> v17b </ci>
                  <apply>
                    <power/>
                    <apply>
                      <power/>
                      <ci> ACEEXT </ci>
                      <cn type="integer"> 1 </cn>
                    </apply>
                    <cn type="integer"> 1 </cn>
                  </apply>
                </apply>
              </apply>
              <ci> BIOMASS </ci>
            </apply>
          </math>
        </kineticLaw>
      </reaction>
      <reaction id="R18" name="R18" reversible="false" fast="false">
        <listOfReactants>
          <speciesReference species="ETH" stoichiometry="1"/>
        </listOfReactants>
        <listOfProducts>
          <speciesReference species="ETHEXT" stoichiometry="1"/>
        </listOfProducts>
        <listOfModifiers>
          <modifierSpeciesReference species="BIOMASS"/>
        </listOfModifiers>
        <kineticLaw>
          <math xmlns="http://www.w3.org/1998/Math/MathML">
            <apply>
              <times/>
              <ci> rg18 </ci>
              <ci> v18 </ci>
              <apply>
                <power/>
                <apply>
                  <divide/>
                  <apply>
                    <power/>
                    <ci> ETH </ci>
                    <cn type="integer"> 1 </cn>
                  </apply>
                  <apply>
                    <power/>
                    <ci> ETHEXT </ci>
                    <cn type="integer"> 1 </cn>
                  </apply>
                </apply>
                <cn type="integer"> 1 </cn>
              </apply>
              <ci> BIOMASS </ci>
            </apply>
          </math>
        </kineticLaw>
      </reaction>
      <reaction id="R19" name="R19" reversible="false" fast="false">
        <notes>
          <body xmlns="http://www.w3.org/1999/xhtml">
        GENE_ASSOCIATION: ( YKL217W )</body>
        </notes>
        <listOfReactants>
          <speciesReference species="PYR" stoichiometry="1"/>
        </listOfReactants>
        <listOfProducts>
          <speciesReference species="PYREXT" stoichiometry="1"/>
        </listOfProducts>
        <listOfModifiers>
          <modifierSpeciesReference species="BIOMASS"/>
        </listOfModifiers>
        <kineticLaw>
          <math xmlns="http://www.w3.org/1998/Math/MathML">
            <apply>
              <times/>
              <ci> rg19 </ci>
              <ci> v19 </ci>
              <apply>
                <power/>
                <apply>
                  <divide/>
                  <apply>
                    <power/>
                    <ci> PYR </ci>
                    <cn type="integer"> 1 </cn>
                  </apply>
                  <apply>
                    <power/>
                    <ci> PYREXT </ci>
                    <cn type="integer"> 1 </cn>
                  </apply>
                </apply>
                <cn type="integer"> 1 </cn>
              </apply>
              <ci> BIOMASS </ci>
            </apply>
          </math>
        </kineticLaw>
      </reaction>
      <reaction id="R20" name="R20" reversible="false" fast="false">
        <notes>
          <body xmlns="http://www.w3.org/1999/xhtml">
        GENE_ASSOCIATION: ( YAL054C or YLR153C )</body>
        </notes>
        <listOfReactants>
          <speciesReference species="ACE" stoichiometry="1"/>
          <speciesReference species="ATP" stoichiometry="1"/>
        </listOfReactants>
        <listOfProducts>
          <speciesReference species="ACCOA" stoichiometry="1"/>
        </listOfProducts>
        <listOfModifiers>
          <modifierSpeciesReference species="BIOMASS"/>
        </listOfModifiers>
        <kineticLaw>
          <math xmlns="http://www.w3.org/1998/Math/MathML">
            <apply>
              <times/>
              <ci> rg20 </ci>
              <ci> v20 </ci>
              <apply>
                <power/>
                <apply>
                  <divide/>
                  <apply>
                    <times/>
                    <apply>
                      <power/>
                      <ci> ACE </ci>
                      <cn type="integer"> 1 </cn>
                    </apply>
                    <apply>
                      <power/>
                      <ci> ATP </ci>
                      <cn type="integer"> 1 </cn>
                    </apply>
                  </apply>
                  <apply>
                    <power/>
                    <ci> ACCOA </ci>
                    <cn type="integer"> 1 </cn>
                  </apply>
                </apply>
                <cn type="integer"> 1 </cn>
              </apply>
              <ci> BIOMASS </ci>
            </apply>
          </math>
        </kineticLaw>
      </reaction>
      <reaction id="R21" name="R21" reversible="false" fast="false">
        <notes>
          <body xmlns="http://www.w3.org/1999/xhtml">
        GENE_ASSOCIATION: ( YKL085W and YKL029C )</body>
        </notes>
        <listOfReactants>
          <speciesReference species="OAAMIT" stoichiometry="1"/>
        </listOfReactants>
        <listOfProducts>
          <speciesReference species="CO2" stoichiometry="1"/>
          <speciesReference species="PYRMIT" stoichiometry="1"/>
        </listOfProducts>
        <listOfModifiers>
          <modifierSpeciesReference species="BIOMASS"/>
        </listOfModifiers>
        <kineticLaw>
          <math xmlns="http://www.w3.org/1998/Math/MathML">
            <apply>
              <times/>
              <ci> rg21 </ci>
              <ci> v21 </ci>
              <apply>
                <power/>
                <apply>
                  <divide/>
                  <apply>
                    <power/>
                    <ci> OAAMIT </ci>
                    <cn type="integer"> 1 </cn>
                  </apply>
                  <apply>
                    <times/>
                    <apply>
                      <power/>
                      <ci> CO2 </ci>
                      <cn type="integer"> 1 </cn>
                    </apply>
                    <apply>
                      <power/>
                      <ci> PYRMIT </ci>
                      <cn type="integer"> 1 </cn>
                    </apply>
                  </apply>
                </apply>
                <cn type="integer"> 1 </cn>
              </apply>
              <ci> BIOMASS </ci>
            </apply>
          </math>
        </kineticLaw>
      </reaction>
      <reaction id="R22" name="R22" reversible="false" fast="false">
        <notes>
          <body xmlns="http://www.w3.org/1999/xhtml">
        GENE_ASSOCIATION: ( YKR097W )</body>
        </notes>
        <listOfReactants>
          <speciesReference species="OAA" stoichiometry="1"/>
          <speciesReference species="ATP" stoichiometry="1"/>
        </listOfReactants>
        <listOfProducts>
          <speciesReference species="PEP" stoichiometry="1"/>
          <speciesReference species="CO2" stoichiometry="1"/>
        </listOfProducts>
        <listOfModifiers>
          <modifierSpeciesReference species="BIOMASS"/>
        </listOfModifiers>
        <kineticLaw>
          <math xmlns="http://www.w3.org/1998/Math/MathML">
            <apply>
              <times/>
              <ci> rg22 </ci>
              <ci> v22 </ci>
              <apply>
                <power/>
                <apply>
                  <divide/>
                  <apply>
                    <times/>
                    <apply>
                      <power/>
                      <ci> OAA </ci>
                      <cn type="integer"> 1 </cn>
                    </apply>
                    <apply>
                      <power/>
                      <ci> ATP </ci>
                      <cn type="integer"> 1 </cn>
                    </apply>
                  </apply>
                  <apply>
                    <times/>
                    <apply>
                      <power/>
                      <ci> PEP </ci>
                      <cn type="integer"> 1 </cn>
                    </apply>
                    <apply>
                      <power/>
                      <ci> CO2 </ci>
                      <cn type="integer"> 1 </cn>
                    </apply>
                  </apply>
                </apply>
                <cn type="integer"> 1 </cn>
              </apply>
              <ci> BIOMASS </ci>
            </apply>
          </math>
        </kineticLaw>
      </reaction>
      <reaction id="R23" name="R23" reversible="false" fast="false">
        <notes>
          <body xmlns="http://www.w3.org/1999/xhtml">
        GENE_ASSOCIATION: ( YBR218C or YGL062W )</body>
        </notes>
        <listOfReactants>
          <speciesReference species="PYR" stoichiometry="1"/>
          <speciesReference species="CO2" stoichiometry="1"/>
          <speciesReference species="ATP" stoichiometry="1"/>
        </listOfReactants>
        <listOfProducts>
          <speciesReference species="OAA" stoichiometry="1"/>
        </listOfProducts>
        <listOfModifiers>
          <modifierSpeciesReference species="BIOMASS"/>
        </listOfModifiers>
        <kineticLaw>
          <math xmlns="http://www.w3.org/1998/Math/MathML">
            <apply>
              <times/>
              <ci> rg23 </ci>
              <ci> v23 </ci>
              <apply>
                <power/>
                <apply>
                  <divide/>
                  <apply>
                    <times/>
                    <apply>
                      <power/>
                      <ci> PYR </ci>
                      <cn type="integer"> 1 </cn>
                    </apply>
                    <apply>
                      <power/>
                      <ci> CO2 </ci>
                      <cn type="integer"> 1 </cn>
                    </apply>
                    <apply>
                      <power/>
                      <ci> ATP </ci>
                      <cn type="integer"> 1 </cn>
                    </apply>
                  </apply>
                  <apply>
                    <power/>
                    <ci> OAA </ci>
                    <cn type="integer"> 1 </cn>
                  </apply>
                </apply>
                <cn type="integer"> 1 </cn>
              </apply>
              <ci> BIOMASS </ci>
            </apply>
          </math>
        </kineticLaw>
      </reaction>
      <reaction id="R24" name="R24" reversible="false" fast="false">
        <notes>
          <body xmlns="http://www.w3.org/1999/xhtml">
        GENE_ASSOCIATION: ( YER178W and YBR221C and YNL071W and YFL018C )</body>
        </notes>
        <listOfReactants>
          <speciesReference species="PYRMIT" stoichiometry="1"/>
        </listOfReactants>
        <listOfProducts>
          <speciesReference species="CO2" stoichiometry="1"/>
          <speciesReference species="ACCOAMIT" stoichiometry="1"/>
          <speciesReference species="NADH" stoichiometry="1"/>
        </listOfProducts>
        <listOfModifiers>
          <modifierSpeciesReference species="BIOMASS"/>
        </listOfModifiers>
        <kineticLaw>
          <math xmlns="http://www.w3.org/1998/Math/MathML">
            <apply>
              <times/>
              <ci> rg24 </ci>
              <ci> v24 </ci>
              <apply>
                <power/>
                <apply>
                  <divide/>
                  <apply>
                    <power/>
                    <ci> PYRMIT </ci>
                    <cn type="integer"> 1 </cn>
                  </apply>
                  <apply>
                    <times/>
                    <apply>
                      <power/>
                      <ci> CO2 </ci>
                      <cn type="integer"> 1 </cn>
                    </apply>
                    <apply>
                      <power/>
                      <ci> ACCOAMIT </ci>
                      <cn type="integer"> 1 </cn>
                    </apply>
                    <apply>
                      <power/>
                      <ci> NADH </ci>
                      <cn type="integer"> 1 </cn>
                    </apply>
                  </apply>
                </apply>
                <cn> 0.5 </cn>
              </apply>
              <ci> BIOMASS </ci>
            </apply>
          </math>
        </kineticLaw>
      </reaction>
      <reaction id="R25" name="R25" reversible="true" fast="false">
        <notes>
          <body xmlns="http://www.w3.org/1999/xhtml">
        GENE_ASSOCIATION: ( YCR005C or YNR001C or YPR001W )</body>
        </notes>
        <listOfReactants>
          <speciesReference species="OAAMIT" stoichiometry="1"/>
          <speciesReference species="ACCOAMIT" stoichiometry="1"/>
        </listOfReactants>
        <listOfProducts>
          <speciesReference species="CITMIT" stoichiometry="1"/>
        </listOfProducts>
        <listOfModifiers>
          <modifierSpeciesReference species="BIOMASS"/>
        </listOfModifiers>
        <kineticLaw>
          <math xmlns="http://www.w3.org/1998/Math/MathML">
            <apply>
              <times/>
              <apply>
                <minus/>
                <apply>
                  <times/>
                  <ci> rg25 </ci>
                  <ci> v25 </ci>
                  <apply>
                    <power/>
                    <apply>
                      <times/>
                      <apply>
                        <power/>
                        <ci> OAAMIT </ci>
                        <cn type="integer"> 1 </cn>
                      </apply>
                      <apply>
                        <power/>
                        <ci> ACCOAMIT </ci>
                        <cn type="integer"> 1 </cn>
                      </apply>
                    </apply>
                    <cn type="integer"> 1 </cn>
                  </apply>
                </apply>
                <apply>
                  <times/>
                  <ci> rg25 </ci>
                  <ci> v25b </ci>
                  <apply>
                    <power/>
                    <apply>
                      <power/>
                      <ci> CITMIT </ci>
                      <cn type="integer"> 1 </cn>
                    </apply>
                    <cn type="integer"> 1 </cn>
                  </apply>
                </apply>
              </apply>
              <ci> BIOMASS </ci>
            </apply>
          </math>
        </kineticLaw>
      </reaction>
      <reaction id="R26" name="R26" reversible="false" fast="false">
        <notes>
          <body xmlns="http://www.w3.org/1999/xhtml">
        GENE_ASSOCIATION: ( ( YJL200C or YLR304C ) and ( YDL066W or ( YNL037C and YOR136W ) ) )</body>
        </notes>
        <listOfReactants>
          <speciesReference species="CITMIT" stoichiometry="1"/>
        </listOfReactants>
        <listOfProducts>
          <speciesReference species="CO2" stoichiometry="1"/>
          <speciesReference species="AKG" stoichiometry="1"/>
          <speciesReference species="NADH" stoichiometry="1"/>
        </listOfProducts>
        <listOfModifiers>
          <modifierSpeciesReference species="BIOMASS"/>
        </listOfModifiers>
        <kineticLaw>
          <math xmlns="http://www.w3.org/1998/Math/MathML">
            <apply>
              <times/>
              <ci> rg26 </ci>
              <ci> v26 </ci>
              <apply>
                <power/>
                <apply>
                  <divide/>
                  <apply>
                    <power/>
                    <ci> CITMIT </ci>
                    <cn type="integer"> 1 </cn>
                  </apply>
                  <apply>
                    <times/>
                    <apply>
                      <power/>
                      <ci> CO2 </ci>
                      <cn type="integer"> 1 </cn>
                    </apply>
                    <apply>
                      <power/>
                      <ci> AKG </ci>
                      <cn type="integer"> 1 </cn>
                    </apply>
                    <apply>
                      <power/>
                      <ci> NADH </ci>
                      <cn type="integer"> 1 </cn>
                    </apply>
                  </apply>
                </apply>
                <cn type="integer"> 1 </cn>
              </apply>
              <ci> BIOMASS </ci>
            </apply>
          </math>
        </kineticLaw>
      </reaction>
      <reaction id="R27" name="R27" reversible="false" fast="false">
        <notes>
          <body xmlns="http://www.w3.org/1999/xhtml">
        GENE_ASSOCIATION: ( YIL125W and YDR148C and ( YFL018C or YPL017C ) and ( ( YGR244C and YOR142W ) or ( YGR244C and YOR142W )  ) and ( YDR178W and ( YJL045W or YKL148C ) and YKL141W and YLL041C ) )</body>
        </notes>
        <listOfReactants>
          <speciesReference species="AKG" stoichiometry="1"/>
        </listOfReactants>
        <listOfProducts>
          <speciesReference species="CO2" stoichiometry="1"/>
          <speciesReference species="FUM" stoichiometry="1"/>
          <speciesReference species="ATP" stoichiometry="1"/>
          <speciesReference species="NADH" stoichiometry="1"/>
        </listOfProducts>
        <listOfModifiers>
          <modifierSpeciesReference species="BIOMASS"/>
        </listOfModifiers>
        <kineticLaw>
          <math xmlns="http://www.w3.org/1998/Math/MathML">
            <apply>
              <times/>
              <ci> rg27 </ci>
              <ci> v27 </ci>
              <apply>
                <power/>
                <apply>
                  <divide/>
                  <apply>
                    <power/>
                    <ci> AKG </ci>
                    <cn type="integer"> 1 </cn>
                  </apply>
                  <apply>
                    <times/>
                    <apply>
                      <power/>
                      <ci> CO2 </ci>
                      <cn type="integer"> 1 </cn>
                    </apply>
                    <apply>
                      <power/>
                      <ci> FUM </ci>
                      <cn type="integer"> 1 </cn>
                    </apply>
                    <apply>
                      <power/>
                      <ci> ATP </ci>
                      <cn type="integer"> 1 </cn>
                    </apply>
                    <apply>
                      <power/>
                      <ci> NADH </ci>
                      <cn type="integer"> 1 </cn>
                    </apply>
                  </apply>
                </apply>
                <cn> 0.5 </cn>
              </apply>
              <ci> BIOMASS </ci>
            </apply>
          </math>
        </kineticLaw>
      </reaction>
      <reaction id="R28" name="R28" reversible="true" fast="false">
        <notes>
          <body xmlns="http://www.w3.org/1999/xhtml">
        GENE_ASSOCIATION: ( YPL262W and ( YDL078C or YKL085W or YOL126C ) )</body>
        </notes>
        <listOfReactants>
          <speciesReference species="FUM" stoichiometry="2"/>
        </listOfReactants>
        <listOfProducts>
          <speciesReference species="OAAMIT" stoichiometry="2"/>
          <speciesReference species="NADH" stoichiometry="2"/>
        </listOfProducts>
        <listOfModifiers>
          <modifierSpeciesReference species="BIOMASS"/>
        </listOfModifiers>
        <kineticLaw>
          <math xmlns="http://www.w3.org/1998/Math/MathML">
            <apply>
              <times/>
              <apply>
                <minus/>
                <apply>
                  <times/>
                  <ci> rg28 </ci>
                  <ci> v28 </ci>
                  <apply>
                    <power/>
                    <apply>
                      <power/>
                      <ci> FUM </ci>
                      <cn type="integer"> 2 </cn>
                    </apply>
                    <cn type="integer"> 1 </cn>
                  </apply>
                </apply>
                <apply>
                  <times/>
                  <ci> rg28 </ci>
                  <ci> v28b </ci>
                  <apply>
                    <power/>
                    <apply>
                      <times/>
                      <apply>
                        <power/>
                        <ci> OAAMIT </ci>
                        <cn type="integer"> 2 </cn>
                      </apply>
                      <apply>
                        <power/>
                        <ci> NADH </ci>
                        <cn type="integer"> 2 </cn>
                      </apply>
                    </apply>
                    <cn type="integer"> 1 </cn>
                  </apply>
                </apply>
              </apply>
              <ci> BIOMASS </ci>
            </apply>
          </math>
        </kineticLaw>
      </reaction>
      <reaction id="R29" name="R29" reversible="true" fast="false">
        <listOfReactants>
          <speciesReference species="PYRMIT" stoichiometry="1"/>
        </listOfReactants>
        <listOfProducts>
          <speciesReference species="PYR" stoichiometry="1"/>
        </listOfProducts>
        <listOfModifiers>
          <modifierSpeciesReference species="BIOMASS"/>
        </listOfModifiers>
        <kineticLaw>
          <math xmlns="http://www.w3.org/1998/Math/MathML">
            <apply>
              <times/>
              <apply>
                <minus/>
                <apply>
                  <times/>
                  <ci> rg29 </ci>
                  <ci> v29 </ci>
                  <apply>
                    <power/>
                    <apply>
                      <power/>
                      <ci> PYRMIT </ci>
                      <cn type="integer"> 1 </cn>
                    </apply>
                    <cn type="integer"> 1 </cn>
                  </apply>
                </apply>
                <apply>
                  <times/>
                  <ci> rg29 </ci>
                  <ci> v29b </ci>
                  <apply>
                    <power/>
                    <apply>
                      <power/>
                      <ci> PYR </ci>
                      <cn type="integer"> 1 </cn>
                    </apply>
                    <cn type="integer"> 1 </cn>
                  </apply>
                </apply>
              </apply>
              <ci> BIOMASS </ci>
            </apply>
          </math>
        </kineticLaw>
      </reaction>
      <reaction id="R30" name="R30" reversible="true" fast="false">
        <listOfReactants>
          <speciesReference species="ACCOAMIT" stoichiometry="1"/>
        </listOfReactants>
        <listOfProducts>
          <speciesReference species="ACCOA" stoichiometry="1"/>
        </listOfProducts>
        <listOfModifiers>
          <modifierSpeciesReference species="BIOMASS"/>
        </listOfModifiers>
        <kineticLaw>
          <math xmlns="http://www.w3.org/1998/Math/MathML">
            <apply>
              <times/>
              <apply>
                <minus/>
                <apply>
                  <times/>
                  <ci> rg30 </ci>
                  <ci> v30 </ci>
                  <apply>
                    <power/>
                    <apply>
                      <power/>
                      <ci> ACCOAMIT </ci>
                      <cn type="integer"> 1 </cn>
                    </apply>
                    <cn type="integer"> 1 </cn>
                  </apply>
                </apply>
                <apply>
                  <times/>
                  <ci> rg30 </ci>
                  <ci> v30b </ci>
                  <apply>
                    <power/>
                    <apply>
                      <power/>
                      <ci> ACCOA </ci>
                      <cn type="integer"> 1 </cn>
                    </apply>
                    <cn type="integer"> 1 </cn>
                  </apply>
                </apply>
              </apply>
              <ci> BIOMASS </ci>
            </apply>
          </math>
        </kineticLaw>
      </reaction>
      <reaction id="R31" name="R31" reversible="true" fast="false">
        <listOfReactants>
          <speciesReference species="OAAMIT" stoichiometry="1"/>
        </listOfReactants>
        <listOfProducts>
          <speciesReference species="OAA" stoichiometry="1"/>
        </listOfProducts>
        <listOfModifiers>
          <modifierSpeciesReference species="BIOMASS"/>
        </listOfModifiers>
        <kineticLaw>
          <math xmlns="http://www.w3.org/1998/Math/MathML">
            <apply>
              <times/>
              <apply>
                <minus/>
                <apply>
                  <times/>
                  <ci> rg31 </ci>
                  <ci> v31 </ci>
                  <apply>
                    <power/>
                    <apply>
                      <power/>
                      <ci> OAAMIT </ci>
                      <cn type="integer"> 1 </cn>
                    </apply>
                    <cn type="integer"> 1 </cn>
                  </apply>
                </apply>
                <apply>
                  <times/>
                  <ci> rg31 </ci>
                  <ci> v31b </ci>
                  <apply>
                    <power/>
                    <apply>
                      <power/>
                      <ci> OAA </ci>
                      <cn type="integer"> 1 </cn>
                    </apply>
                    <cn type="integer"> 1 </cn>
                  </apply>
                </apply>
              </apply>
              <ci> BIOMASS </ci>
            </apply>
          </math>
        </kineticLaw>
      </reaction>
      <reaction id="R32" name="R32" reversible="true" fast="false">
        <listOfReactants>
          <speciesReference species="CITMIT" stoichiometry="1"/>
        </listOfReactants>
        <listOfProducts>
          <speciesReference species="CIT" stoichiometry="1"/>
        </listOfProducts>
        <listOfModifiers>
          <modifierSpeciesReference species="BIOMASS"/>
        </listOfModifiers>
        <kineticLaw>
          <math xmlns="http://www.w3.org/1998/Math/MathML">
            <apply>
              <times/>
              <apply>
                <minus/>
                <apply>
                  <times/>
                  <ci> rg32 </ci>
                  <ci> v32 </ci>
                  <apply>
                    <power/>
                    <apply>
                      <power/>
                      <ci> CITMIT </ci>
                      <cn type="integer"> 1 </cn>
                    </apply>
                    <cn type="integer"> 1 </cn>
                  </apply>
                </apply>
                <apply>
                  <times/>
                  <ci> rg32 </ci>
                  <ci> v32b </ci>
                  <apply>
                    <power/>
                    <apply>
                      <power/>
                      <ci> CIT </ci>
                      <cn type="integer"> 1 </cn>
                    </apply>
                    <cn type="integer"> 1 </cn>
                  </apply>
                </apply>
              </apply>
              <ci> BIOMASS </ci>
            </apply>
          </math>
        </kineticLaw>
      </reaction>
      <reaction id="R33" name="R33" reversible="true" fast="false">
        <notes>
          <body xmlns="http://www.w3.org/1999/xhtml">
        GENE_ASSOCIATION: ( YCR005C or YNR001C or YPR001W )</body>
        </notes>
        <listOfReactants>
          <speciesReference species="CIT" stoichiometry="1"/>
        </listOfReactants>
        <listOfProducts>
          <speciesReference species="ACCOA" stoichiometry="1"/>
          <speciesReference species="OAA" stoichiometry="1"/>
        </listOfProducts>
        <listOfModifiers>
          <modifierSpeciesReference species="BIOMASS"/>
        </listOfModifiers>
        <kineticLaw>
          <math xmlns="http://www.w3.org/1998/Math/MathML">
            <apply>
              <times/>
              <apply>
                <minus/>
                <apply>
                  <times/>
                  <ci> rg33 </ci>
                  <ci> v33 </ci>
                  <apply>
                    <power/>
                    <apply>
                      <power/>
                      <ci> CIT </ci>
                      <cn type="integer"> 1 </cn>
                    </apply>
                    <cn type="integer"> 1 </cn>
                  </apply>
                </apply>
                <apply>
                  <times/>
                  <ci> rg33 </ci>
                  <ci> v33b </ci>
                  <apply>
                    <power/>
                    <apply>
                      <times/>
                      <apply>
                        <power/>
                        <ci> ACCOA </ci>
                        <cn type="integer"> 1 </cn>
                      </apply>
                      <apply>
                        <power/>
                        <ci> OAA </ci>
                        <cn type="integer"> 1 </cn>
                      </apply>
                    </apply>
                    <cn type="integer"> 1 </cn>
                  </apply>
                </apply>
              </apply>
              <ci> BIOMASS </ci>
            </apply>
          </math>
        </kineticLaw>
      </reaction>
      <reaction id="R34" name="R34" reversible="false" fast="false">
        <listOfReactants>
          <speciesReference species="CO2" stoichiometry="1"/>
        </listOfReactants>
        <listOfProducts>
          <speciesReference species="CO2EXT" stoichiometry="1"/>
        </listOfProducts>
        <listOfModifiers>
          <modifierSpeciesReference species="BIOMASS"/>
        </listOfModifiers>
        <kineticLaw>
          <math xmlns="http://www.w3.org/1998/Math/MathML">
            <apply>
              <times/>
              <ci> rg34 </ci>
              <ci> v34 </ci>
              <apply>
                <power/>
                <apply>
                  <divide/>
                  <apply>
                    <power/>
                    <ci> CO2 </ci>
                    <cn type="integer"> 1 </cn>
                  </apply>
                  <apply>
                    <power/>
                    <ci> CO2EXT </ci>
                    <cn type="integer"> 1 </cn>
                  </apply>
                </apply>
                <cn type="integer"> 1 </cn>
              </apply>
              <ci> BIOMASS </ci>
            </apply>
          </math>
        </kineticLaw>
      </reaction>
      <reaction id="R35" name="R35" reversible="false" fast="false">
        <notes>
          <body xmlns="http://www.w3.org/1999/xhtml">
        GENE_ASSOCIATION: ( YDL022W )</body>
        </notes>
        <listOfReactants>
          <speciesReference species="DHA" stoichiometry="1"/>
          <speciesReference species="NADH" stoichiometry="1"/>
        </listOfReactants>
        <listOfProducts>
          <speciesReference species="GLYC3P" stoichiometry="1"/>
        </listOfProducts>
        <listOfModifiers>
          <modifierSpeciesReference species="BIOMASS"/>
        </listOfModifiers>
        <kineticLaw>
          <math xmlns="http://www.w3.org/1998/Math/MathML">
            <apply>
              <times/>
              <ci> rg35 </ci>
              <ci> v35 </ci>
              <apply>
                <power/>
                <apply>
                  <divide/>
                  <apply>
                    <times/>
                    <apply>
                      <power/>
                      <ci> DHA </ci>
                      <cn type="integer"> 1 </cn>
                    </apply>
                    <apply>
                      <power/>
                      <ci> NADH </ci>
                      <cn type="integer"> 1 </cn>
                    </apply>
                  </apply>
                  <apply>
                    <power/>
                    <ci> GLYC3P </ci>
                    <cn type="integer"> 1 </cn>
                  </apply>
                </apply>
                <cn type="integer"> 1 </cn>
              </apply>
              <ci> BIOMASS </ci>
            </apply>
          </math>
        </kineticLaw>
      </reaction>
      <reaction id="R36" name="R36" reversible="false" fast="false">
        <notes>
          <body xmlns="http://www.w3.org/1999/xhtml">
        GENE_ASSOCIATION: ( YER062C and YIL053W )</body>
        </notes>
        <listOfReactants>
          <speciesReference species="GLYC3P" stoichiometry="1"/>
        </listOfReactants>
        <listOfProducts>
          <speciesReference species="GLYC" stoichiometry="1"/>
        </listOfProducts>
        <listOfModifiers>
          <modifierSpeciesReference species="BIOMASS"/>
        </listOfModifiers>
        <kineticLaw>
          <math xmlns="http://www.w3.org/1998/Math/MathML">
            <apply>
              <times/>
              <ci> rg36 </ci>
              <ci> v36 </ci>
              <apply>
                <power/>
                <apply>
                  <divide/>
                  <apply>
                    <power/>
                    <ci> GLYC3P </ci>
                    <cn type="integer"> 1 </cn>
                  </apply>
                  <apply>
                    <power/>
                    <ci> GLYC </ci>
                    <cn type="integer"> 1 </cn>
                  </apply>
                </apply>
                <cn type="integer"> 1 </cn>
              </apply>
              <ci> BIOMASS </ci>
            </apply>
          </math>
        </kineticLaw>
      </reaction>
      <reaction id="R37" name="R37" reversible="false" fast="false">
        <notes>
          <body xmlns="http://www.w3.org/1999/xhtml">
        GENE_ASSOCIATION: ( YLL043W )</body>
        </notes>
        <listOfReactants>
          <speciesReference species="GLYC" stoichiometry="1"/>
        </listOfReactants>
        <listOfProducts>
          <speciesReference species="GLYCEXT" stoichiometry="1"/>
        </listOfProducts>
        <listOfModifiers>
          <modifierSpeciesReference species="BIOMASS"/>
        </listOfModifiers>
        <kineticLaw>
          <math xmlns="http://www.w3.org/1998/Math/MathML">
            <apply>
              <times/>
              <ci> rg37 </ci>
              <ci> v37 </ci>
              <apply>
                <power/>
                <apply>
                  <divide/>
                  <apply>
                    <power/>
                    <ci> GLYC </ci>
                    <cn type="integer"> 1 </cn>
                  </apply>
                  <apply>
                    <power/>
                    <ci> GLYCEXT </ci>
                    <cn type="integer"> 1 </cn>
                  </apply>
                </apply>
                <cn type="integer"> 1 </cn>
              </apply>
              <ci> BIOMASS </ci>
            </apply>
          </math>
        </kineticLaw>
      </reaction>
      <reaction id="R38" name="R38" reversible="false" fast="false">
        <listOfReactants>
          <speciesReference species="DHA" stoichiometry="1"/>
        </listOfReactants>
        <listOfProducts>
          <speciesReference species="MGX" stoichiometry="1"/>
        </listOfProducts>
        <listOfModifiers>
          <modifierSpeciesReference species="BIOMASS"/>
        </listOfModifiers>
        <kineticLaw>
          <math xmlns="http://www.w3.org/1998/Math/MathML">
            <apply>
              <times/>
              <ci> rg38 </ci>
              <ci> v38 </ci>
              <apply>
                <power/>
                <apply>
                  <divide/>
                  <apply>
                    <power/>
                    <ci> DHA </ci>
                    <cn type="integer"> 1 </cn>
                  </apply>
                  <apply>
                    <power/>
                    <ci> MGX </ci>
                    <cn type="integer"> 1 </cn>
                  </apply>
                </apply>
                <cn type="integer"> 1 </cn>
              </apply>
              <ci> BIOMASS </ci>
            </apply>
          </math>
        </kineticLaw>
      </reaction>
      <reaction id="R39" name="R39" reversible="false" fast="false">
        <notes>
          <body xmlns="http://www.w3.org/1999/xhtml">
        GENE_ASSOCIATION: ( YML004C and YDR272W )</body>
        </notes>
        <listOfReactants>
          <speciesReference species="MGX" stoichiometry="1"/>
        </listOfReactants>
        <listOfProducts>
          <speciesReference species="LACTATE" stoichiometry="1"/>
        </listOfProducts>
        <listOfModifiers>
          <modifierSpeciesReference species="BIOMASS"/>
        </listOfModifiers>
        <kineticLaw>
          <math xmlns="http://www.w3.org/1998/Math/MathML">
            <apply>
              <times/>
              <ci> rg39 </ci>
              <ci> v39 </ci>
              <apply>
                <power/>
                <apply>
                  <divide/>
                  <apply>
                    <power/>
                    <ci> MGX </ci>
                    <cn type="integer"> 1 </cn>
                  </apply>
                  <apply>
                    <power/>
                    <ci> LACTATE </ci>
                    <cn type="integer"> 1 </cn>
                  </apply>
                </apply>
                <cn type="integer"> 1 </cn>
              </apply>
              <ci> BIOMASS </ci>
            </apply>
          </math>
        </kineticLaw>
      </reaction>
      <reaction id="R40" name="R40" reversible="false" fast="false">
        <notes>
          <body xmlns="http://www.w3.org/1999/xhtml">
        GENE_ASSOCIATION: ( YKL217W )</body>
        </notes>
        <listOfReactants>
          <speciesReference species="LACTATE" stoichiometry="1"/>
        </listOfReactants>
        <listOfProducts>
          <speciesReference species="LACTATEEXT" stoichiometry="1"/>
        </listOfProducts>
        <listOfModifiers>
          <modifierSpeciesReference species="BIOMASS"/>
        </listOfModifiers>
        <kineticLaw>
          <math xmlns="http://www.w3.org/1998/Math/MathML">
            <apply>
              <times/>
              <ci> rg40 </ci>
              <ci> v40 </ci>
              <apply>
                <power/>
                <apply>
                  <divide/>
                  <apply>
                    <power/>
                    <ci> LACTATE </ci>
                    <cn type="integer"> 1 </cn>
                  </apply>
                  <apply>
                    <power/>
                    <ci> LACTATEEXT </ci>
                    <cn type="integer"> 1 </cn>
                  </apply>
                </apply>
                <cn type="integer"> 1 </cn>
              </apply>
              <ci> BIOMASS </ci>
            </apply>
          </math>
        </kineticLaw>
      </reaction>
      <reaction id="R41" name="R41" reversible="false" fast="false">
        <listOfReactants>
          <speciesReference species="NADH" stoichiometry="1"/>
        </listOfReactants>
        <listOfProducts>
          <speciesReference species="ATP" stoichiometry="1"/>
        </listOfProducts>
        <listOfModifiers>
          <modifierSpeciesReference species="BIOMASS"/>
        </listOfModifiers>
        <kineticLaw>
          <math xmlns="http://www.w3.org/1998/Math/MathML">
            <apply>
              <times/>
              <ci> rg41 </ci>
              <ci> v41 </ci>
              <apply>
                <power/>
                <apply>
                  <divide/>
                  <apply>
                    <power/>
                    <ci> NADH </ci>
                    <cn type="integer"> 1 </cn>
                  </apply>
                  <apply>
                    <power/>
                    <ci> ATP </ci>
                    <cn type="integer"> 1 </cn>
                  </apply>
                </apply>
                <cn type="integer"> 1 </cn>
              </apply>
              <ci> BIOMASS </ci>
            </apply>
          </math>
        </kineticLaw>
      </reaction>
      <reaction id="R42" name="R42" reversible="false" fast="false">
        <notes>
          <body xmlns="http://www.w3.org/1999/xhtml">
        GENE_ASSOCIATION: ( ( YKL127W or YMR105C or YMR278W ) and YKL035W and ( YBR126C and YDR074W and YML100W and YMR261C ) and YDR074W and YFR015C and YEL011W )</body>
        </notes>
        <listOfReactants>
          <speciesReference species="G6P" stoichiometry="1"/>
          <speciesReference species="ATP" stoichiometry="1"/>
        </listOfReactants>
        <listOfProducts>
          <speciesReference species="CARB" stoichiometry="1"/>
        </listOfProducts>
        <listOfModifiers>
          <modifierSpeciesReference species="BIOMASS"/>
        </listOfModifiers>
        <kineticLaw>
          <math xmlns="http://www.w3.org/1998/Math/MathML">
            <apply>
              <times/>
              <ci> rg42 </ci>
              <ci> v42 </ci>
              <apply>
                <power/>
                <apply>
                  <divide/>
                  <apply>
                    <times/>
                    <apply>
                      <power/>
                      <ci> G6P </ci>
                      <cn type="integer"> 1 </cn>
                    </apply>
                    <apply>
                      <power/>
                      <ci> ATP </ci>
                      <cn type="integer"> 1 </cn>
                    </apply>
                  </apply>
                  <apply>
                    <power/>
                    <ci> CARB </ci>
                    <cn type="integer"> 1 </cn>
                  </apply>
                </apply>
                <cn> 0.33333 </cn>
              </apply>
              <ci> BIOMASS </ci>
            </apply>
          </math>
        </kineticLaw>
      </reaction>
      <reaction id="R43" name="R43" reversible="false" fast="false">
        <notes>
          <body xmlns="http://www.w3.org/1999/xhtml">
        GENE_ASSOCIATION: ( ( YBR001C or YDR001C or YPR026W )  and ( YCL040W or YFR053C or YGL253W ) and YPR160W and YPR184W )</body>
        </notes>
        <listOfReactants>
          <speciesReference species="CARB" stoichiometry="1"/>
          <speciesReference species="ATP" stoichiometry="1"/>
        </listOfReactants>
        <listOfProducts>
          <speciesReference species="G6P" stoichiometry="1"/>
        </listOfProducts>
        <listOfModifiers>
          <modifierSpeciesReference species="BIOMASS"/>
        </listOfModifiers>
        <kineticLaw>
          <math xmlns="http://www.w3.org/1998/Math/MathML">
            <apply>
              <times/>
              <ci> rg43 </ci>
              <ci> v43 </ci>
              <apply>
                <power/>
                <apply>
                  <divide/>
                  <apply>
                    <times/>
                    <apply>
                      <power/>
                      <ci> CARB </ci>
                      <cn type="integer"> 1 </cn>
                    </apply>
                    <apply>
                      <power/>
                      <ci> ATP </ci>
                      <cn type="integer"> 1 </cn>
                    </apply>
                  </apply>
                  <apply>
                    <power/>
                    <ci> G6P </ci>
                    <cn type="integer"> 1 </cn>
                  </apply>
                </apply>
                <cn> 0.5 </cn>
              </apply>
              <ci> BIOMASS </ci>
            </apply>
          </math>
        </kineticLaw>
      </reaction>
      <reaction id="R44" name="R44" reversible="false" fast="false">
        <notes>
          <body xmlns="http://www.w3.org/1999/xhtml">
        GENE_ASSOCIATION: ( ( YER081W or YIL074C ) and YOR184W and YGR208W )</body>
        </notes>
        <listOfReactants>
          <speciesReference species="G3P" stoichiometry="1"/>
          <speciesReference species="GLU" stoichiometry="1"/>
        </listOfReactants>
        <listOfProducts>
          <speciesReference species="AKG" stoichiometry="1"/>
          <speciesReference species="SER" stoichiometry="1"/>
          <speciesReference species="NADH" stoichiometry="1"/>
        </listOfProducts>
        <listOfModifiers>
          <modifierSpeciesReference species="BIOMASS"/>
        </listOfModifiers>
        <kineticLaw>
          <math xmlns="http://www.w3.org/1998/Math/MathML">
            <apply>
              <times/>
              <ci> rg44 </ci>
              <ci> v44 </ci>
              <apply>
                <power/>
                <apply>
                  <divide/>
                  <apply>
                    <times/>
                    <apply>
                      <power/>
                      <ci> G3P </ci>
                      <cn type="integer"> 1 </cn>
                    </apply>
                    <apply>
                      <power/>
                      <ci> GLU </ci>
                      <cn type="integer"> 1 </cn>
                    </apply>
                  </apply>
                  <apply>
                    <times/>
                    <apply>
                      <power/>
                      <ci> AKG </ci>
                      <cn type="integer"> 1 </cn>
                    </apply>
                    <apply>
                      <power/>
                      <ci> SER </ci>
                      <cn type="integer"> 1 </cn>
                    </apply>
                    <apply>
                      <power/>
                      <ci> NADH </ci>
                      <cn type="integer"> 1 </cn>
                    </apply>
                  </apply>
                </apply>
                <cn type="integer"> 1 </cn>
              </apply>
              <ci> BIOMASS </ci>
            </apply>
          </math>
        </kineticLaw>
      </reaction>
      <reaction id="R45" name="R45" reversible="false" fast="false">
        <notes>
          <body xmlns="http://www.w3.org/1999/xhtml">
        GENE_ASSOCIATION: ( ( YBR294W or YLR092W ) and YJR010W and YKL001C and YPR167C and ( YJR137C or YFR030W ) and YNL277W and YGR155W and YAL012W and YJR130C )</body>
        </notes>
        <listOfReactants>
          <speciesReference species="SER" stoichiometry="1"/>
        </listOfReactants>
        <listOfProducts>
          <speciesReference species="CYS" stoichiometry="1"/>
        </listOfProducts>
        <listOfModifiers>
          <modifierSpeciesReference species="BIOMASS"/>
        </listOfModifiers>
        <kineticLaw>
          <math xmlns="http://www.w3.org/1998/Math/MathML">
            <apply>
              <times/>
              <ci> rg45 </ci>
              <ci> v45 </ci>
              <apply>
                <power/>
                <apply>
                  <divide/>
                  <apply>
                    <power/>
                    <ci> SER </ci>
                    <cn type="integer"> 1 </cn>
                  </apply>
                  <apply>
                    <power/>
                    <ci> CYS </ci>
                    <cn type="integer"> 1 </cn>
                  </apply>
                </apply>
                <cn type="integer"> 1 </cn>
              </apply>
              <ci> BIOMASS </ci>
            </apply>
          </math>
        </kineticLaw>
      </reaction>
      <reaction id="R46" name="R46" reversible="true" fast="false">
        <notes>
          <body xmlns="http://www.w3.org/1999/xhtml">
        GENE_ASSOCIATION: ( YBR263W or YLR058C )</body>
        </notes>
        <listOfReactants>
          <speciesReference species="SER" stoichiometry="1"/>
        </listOfReactants>
        <listOfProducts>
          <speciesReference species="GLY" stoichiometry="1"/>
          <speciesReference species="METTHF" stoichiometry="1"/>
        </listOfProducts>
        <listOfModifiers>
          <modifierSpeciesReference species="BIOMASS"/>
        </listOfModifiers>
        <kineticLaw>
          <math xmlns="http://www.w3.org/1998/Math/MathML">
            <apply>
              <times/>
              <apply>
                <minus/>
                <apply>
                  <times/>
                  <ci> rg46 </ci>
                  <ci> v46 </ci>
                  <apply>
                    <power/>
                    <apply>
                      <power/>
                      <ci> SER </ci>
                      <cn type="integer"> 1 </cn>
                    </apply>
                    <cn type="integer"> 1 </cn>
                  </apply>
                </apply>
                <apply>
                  <times/>
                  <ci> rg46 </ci>
                  <ci> v46b </ci>
                  <apply>
                    <power/>
                    <apply>
                      <times/>
                      <apply>
                        <power/>
                        <ci> GLY </ci>
                        <cn type="integer"> 1 </cn>
                      </apply>
                      <apply>
                        <power/>
                        <ci> METTHF </ci>
                        <cn type="integer"> 1 </cn>
                      </apply>
                    </apply>
                    <cn type="integer"> 1 </cn>
                  </apply>
                </apply>
              </apply>
              <ci> BIOMASS </ci>
            </apply>
          </math>
        </kineticLaw>
      </reaction>
      <reaction id="R47" name="R47" reversible="false" fast="false">
        <notes>
          <body xmlns="http://www.w3.org/1999/xhtml">
        GENE_ASSOCIATION: ( YMR189W and YDR019C )</body>
        </notes>
        <listOfReactants>
          <speciesReference species="GLY" stoichiometry="1"/>
        </listOfReactants>
        <listOfProducts>
          <speciesReference species="CO2" stoichiometry="1"/>
          <speciesReference species="METTHF" stoichiometry="1"/>
          <speciesReference species="NADH" stoichiometry="1"/>
        </listOfProducts>
        <listOfModifiers>
          <modifierSpeciesReference species="BIOMASS"/>
        </listOfModifiers>
        <kineticLaw>
          <math xmlns="http://www.w3.org/1998/Math/MathML">
            <apply>
              <times/>
              <ci> rg47 </ci>
              <ci> v47 </ci>
              <apply>
                <power/>
                <apply>
                  <divide/>
                  <apply>
                    <power/>
                    <ci> GLY </ci>
                    <cn type="integer"> 1 </cn>
                  </apply>
                  <apply>
                    <times/>
                    <apply>
                      <power/>
                      <ci> CO2 </ci>
                      <cn type="integer"> 1 </cn>
                    </apply>
                    <apply>
                      <power/>
                      <ci> METTHF </ci>
                      <cn type="integer"> 1 </cn>
                    </apply>
                    <apply>
                      <power/>
                      <ci> NADH </ci>
                      <cn type="integer"> 1 </cn>
                    </apply>
                  </apply>
                </apply>
                <cn> 0.5 </cn>
              </apply>
              <ci> BIOMASS </ci>
            </apply>
          </math>
        </kineticLaw>
      </reaction>
      <reaction id="R48" name="R48" reversible="true" fast="false">
        <notes>
          <body xmlns="http://www.w3.org/1999/xhtml">
        GENE_ASSOCIATION: ( YEL046C )</body>
        </notes>
        <listOfReactants>
          <speciesReference species="THR" stoichiometry="1"/>
        </listOfReactants>
        <listOfProducts>
          <speciesReference species="ACA" stoichiometry="1"/>
          <speciesReference species="GLY" stoichiometry="1"/>
        </listOfProducts>
        <listOfModifiers>
          <modifierSpeciesReference species="BIOMASS"/>
        </listOfModifiers>
        <kineticLaw>
          <math xmlns="http://www.w3.org/1998/Math/MathML">
            <apply>
              <times/>
              <apply>
                <minus/>
                <apply>
                  <times/>
                  <ci> rg48 </ci>
                  <ci> v48 </ci>
                  <apply>
                    <power/>
                    <apply>
                      <power/>
                      <ci> THR </ci>
                      <cn type="integer"> 1 </cn>
                    </apply>
                    <cn type="integer"> 1 </cn>
                  </apply>
                </apply>
                <apply>
                  <times/>
                  <ci> rg48 </ci>
                  <ci> v48b </ci>
                  <apply>
                    <power/>
                    <apply>
                      <times/>
                      <apply>
                        <power/>
                        <ci> ACA </ci>
                        <cn type="integer"> 1 </cn>
                      </apply>
                      <apply>
                        <power/>
                        <ci> GLY </ci>
                        <cn type="integer"> 1 </cn>
                      </apply>
                    </apply>
                    <cn type="integer"> 1 </cn>
                  </apply>
                </apply>
              </apply>
              <ci> BIOMASS </ci>
            </apply>
          </math>
        </kineticLaw>
      </reaction>
      <reaction id="R49" name="R49" reversible="true" fast="false">
        <notes>
          <body xmlns="http://www.w3.org/1999/xhtml">
        GENE_ASSOCIATION: ( YKL106W or YLR027C )</body>
        </notes>
        <listOfReactants>
          <speciesReference species="OAA" stoichiometry="1"/>
          <speciesReference species="GLU" stoichiometry="1"/>
        </listOfReactants>
        <listOfProducts>
          <speciesReference species="AKG" stoichiometry="1"/>
          <speciesReference species="ASP" stoichiometry="1"/>
        </listOfProducts>
        <listOfModifiers>
          <modifierSpeciesReference species="BIOMASS"/>
        </listOfModifiers>
        <kineticLaw>
          <math xmlns="http://www.w3.org/1998/Math/MathML">
            <apply>
              <times/>
              <apply>
                <minus/>
                <apply>
                  <times/>
                  <ci> rg49 </ci>
                  <ci> v49 </ci>
                  <apply>
                    <power/>
                    <apply>
                      <times/>
                      <apply>
                        <power/>
                        <ci> OAA </ci>
                        <cn type="integer"> 1 </cn>
                      </apply>
                      <apply>
                        <power/>
                        <ci> GLU </ci>
                        <cn type="integer"> 1 </cn>
                      </apply>
                    </apply>
                    <cn type="integer"> 1 </cn>
                  </apply>
                </apply>
                <apply>
                  <times/>
                  <ci> rg49 </ci>
                  <ci> v49b </ci>
                  <apply>
                    <power/>
                    <apply>
                      <times/>
                      <apply>
                        <power/>
                        <ci> AKG </ci>
                        <cn type="integer"> 1 </cn>
                      </apply>
                      <apply>
                        <power/>
                        <ci> ASP </ci>
                        <cn type="integer"> 1 </cn>
                      </apply>
                    </apply>
                    <cn type="integer"> 1 </cn>
                  </apply>
                </apply>
              </apply>
              <ci> BIOMASS </ci>
            </apply>
          </math>
        </kineticLaw>
      </reaction>
      <reaction id="R50" name="R50" reversible="true" fast="false">
        <notes>
          <body xmlns="http://www.w3.org/1999/xhtml">
        GENE_ASSOCIATION: ( YGR124W or YPR145W )</body>
        </notes>
        <listOfReactants>
          <speciesReference species="ASP" stoichiometry="1"/>
          <speciesReference species="GLN" stoichiometry="1"/>
          <speciesReference species="ATP" stoichiometry="1"/>
        </listOfReactants>
        <listOfProducts>
          <speciesReference species="ASN" stoichiometry="1"/>
          <speciesReference species="GLU" stoichiometry="1"/>
        </listOfProducts>
        <listOfModifiers>
          <modifierSpeciesReference species="BIOMASS"/>
        </listOfModifiers>
        <kineticLaw>
          <math xmlns="http://www.w3.org/1998/Math/MathML">
            <apply>
              <times/>
              <apply>
                <minus/>
                <apply>
                  <times/>
                  <ci> rg50 </ci>
                  <ci> v50 </ci>
                  <apply>
                    <power/>
                    <apply>
                      <times/>
                      <apply>
                        <power/>
                        <ci> ASP </ci>
                        <cn type="integer"> 1 </cn>
                      </apply>
                      <apply>
                        <power/>
                        <ci> GLN </ci>
                        <cn type="integer"> 1 </cn>
                      </apply>
                      <apply>
                        <power/>
                        <ci> ATP </ci>
                        <cn type="integer"> 1 </cn>
                      </apply>
                    </apply>
                    <cn type="integer"> 1 </cn>
                  </apply>
                </apply>
                <apply>
                  <times/>
                  <ci> rg50 </ci>
                  <ci> v50b </ci>
                  <apply>
                    <power/>
                    <apply>
                      <times/>
                      <apply>
                        <power/>
                        <ci> ASN </ci>
                        <cn type="integer"> 1 </cn>
                      </apply>
                      <apply>
                        <power/>
                        <ci> GLU </ci>
                        <cn type="integer"> 1 </cn>
                      </apply>
                    </apply>
                    <cn type="integer"> 1 </cn>
                  </apply>
                </apply>
              </apply>
              <ci> BIOMASS </ci>
            </apply>
          </math>
        </kineticLaw>
      </reaction>
      <reaction id="R51" name="R51" reversible="false" fast="false">
        <notes>
          <body xmlns="http://www.w3.org/1999/xhtml">
        GENE_ASSOCIATION: ( YER052C and YDR158W and YJR139C )</body>
        </notes>
        <listOfReactants>
          <speciesReference species="ASP" stoichiometry="1"/>
          <speciesReference species="NADH" stoichiometry="2"/>
        </listOfReactants>
        <listOfProducts>
          <speciesReference species="HSER" stoichiometry="1"/>
        </listOfProducts>
        <listOfModifiers>
          <modifierSpeciesReference species="BIOMASS"/>
        </listOfModifiers>
        <kineticLaw>
          <math xmlns="http://www.w3.org/1998/Math/MathML">
            <apply>
              <times/>
              <ci> rg51 </ci>
              <ci> v51 </ci>
              <apply>
                <power/>
                <apply>
                  <divide/>
                  <apply>
                    <times/>
                    <apply>
                      <power/>
                      <ci> ASP </ci>
                      <cn type="integer"> 1 </cn>
                    </apply>
                    <apply>
                      <power/>
                      <ci> NADH </ci>
                      <cn type="integer"> 2 </cn>
                    </apply>
                  </apply>
                  <apply>
                    <power/>
                    <ci> HSER </ci>
                    <cn type="integer"> 1 </cn>
                  </apply>
                </apply>
                <cn> 0.5 </cn>
              </apply>
              <ci> BIOMASS </ci>
            </apply>
          </math>
        </kineticLaw>
      </reaction>
      <reaction id="R52" name="R52" reversible="false" fast="false">
        <notes>
          <body xmlns="http://www.w3.org/1999/xhtml">
        GENE_ASSOCIATION: ( YHR025W and YCR053W )</body>
        </notes>
        <listOfReactants>
          <speciesReference species="HSER" stoichiometry="1"/>
          <speciesReference species="ATP" stoichiometry="1"/>
        </listOfReactants>
        <listOfProducts>
          <speciesReference species="THR" stoichiometry="1"/>
        </listOfProducts>
        <listOfModifiers>
          <modifierSpeciesReference species="BIOMASS"/>
        </listOfModifiers>
        <kineticLaw>
          <math xmlns="http://www.w3.org/1998/Math/MathML">
            <apply>
              <times/>
              <ci> rg52 </ci>
              <ci> v52 </ci>
              <apply>
                <power/>
                <apply>
                  <divide/>
                  <apply>
                    <times/>
                    <apply>
                      <power/>
                      <ci> HSER </ci>
                      <cn type="integer"> 1 </cn>
                    </apply>
                    <apply>
                      <power/>
                      <ci> ATP </ci>
                      <cn type="integer"> 1 </cn>
                    </apply>
                  </apply>
                  <apply>
                    <power/>
                    <ci> THR </ci>
                    <cn type="integer"> 1 </cn>
                  </apply>
                </apply>
                <cn> 0.5 </cn>
              </apply>
              <ci> BIOMASS </ci>
            </apply>
          </math>
        </kineticLaw>
      </reaction>
      <reaction id="R53" name="R53" reversible="false" fast="false">
        <notes>
          <body xmlns="http://www.w3.org/1999/xhtml">
        GENE_ASSOCIATION: ( ( YBR294W or YLR092W ) and YJR010W and YKL001C and YPR167C and ( YJR137C or YFR030W ) and YNL277W and ( YJR130C or ( YJR130C or YLR303W ) ) and YER091C )</body>
        </notes>
        <listOfReactants>
          <speciesReference species="ACCOA" stoichiometry="1"/>
          <speciesReference species="METTHF" stoichiometry="1"/>
          <speciesReference species="HSER" stoichiometry="1"/>
          <speciesReference species="ATP" stoichiometry="2"/>
        </listOfReactants>
        <listOfProducts>
          <speciesReference species="ACE" stoichiometry="1"/>
          <speciesReference species="MET" stoichiometry="1"/>
          <speciesReference species="NADH" stoichiometry="3"/>
        </listOfProducts>
        <listOfModifiers>
          <modifierSpeciesReference species="BIOMASS"/>
        </listOfModifiers>
        <kineticLaw>
          <math xmlns="http://www.w3.org/1998/Math/MathML">
            <apply>
              <times/>
              <ci> rg53 </ci>
              <ci> v53 </ci>
              <apply>
                <power/>
                <apply>
                  <divide/>
                  <apply>
                    <times/>
                    <apply>
                      <power/>
                      <ci> ACCOA </ci>
                      <cn type="integer"> 1 </cn>
                    </apply>
                    <apply>
                      <power/>
                      <ci> METTHF </ci>
                      <cn type="integer"> 1 </cn>
                    </apply>
                    <apply>
                      <power/>
                      <ci> HSER </ci>
                      <cn type="integer"> 1 </cn>
                    </apply>
                    <apply>
                      <power/>
                      <ci> ATP </ci>
                      <cn type="integer"> 2 </cn>
                    </apply>
                  </apply>
                  <apply>
                    <times/>
                    <apply>
                      <power/>
                      <ci> ACE </ci>
                      <cn type="integer"> 1 </cn>
                    </apply>
                    <apply>
                      <power/>
                      <ci> MET </ci>
                      <cn type="integer"> 1 </cn>
                    </apply>
                    <apply>
                      <power/>
                      <ci> NADH </ci>
                      <cn type="integer"> 1 </cn>
                    </apply>
                  </apply>
                </apply>
                <cn> 0.33333 </cn>
              </apply>
              <ci> BIOMASS </ci>
            </apply>
          </math>
        </kineticLaw>
      </reaction>
      <reaction id="R54" name="R54" reversible="true" fast="false">
        <notes>
          <body xmlns="http://www.w3.org/1999/xhtml">
        GENE_ASSOCIATION: ( YLR089C )</body>
        </notes>
        <listOfReactants>
          <speciesReference species="PYRMIT" stoichiometry="1"/>
          <speciesReference species="GLU" stoichiometry="1"/>
        </listOfReactants>
        <listOfProducts>
          <speciesReference species="AKG" stoichiometry="1"/>
          <speciesReference species="ALA" stoichiometry="1"/>
        </listOfProducts>
        <listOfModifiers>
          <modifierSpeciesReference species="BIOMASS"/>
        </listOfModifiers>
        <kineticLaw>
          <math xmlns="http://www.w3.org/1998/Math/MathML">
            <apply>
              <times/>
              <apply>
                <minus/>
                <apply>
                  <times/>
                  <ci> rg54 </ci>
                  <ci> v54 </ci>
                  <apply>
                    <power/>
                    <apply>
                      <times/>
                      <apply>
                        <power/>
                        <ci> PYRMIT </ci>
                        <cn type="integer"> 1 </cn>
                      </apply>
                      <apply>
                        <power/>
                        <ci> GLU </ci>
                        <cn type="integer"> 1 </cn>
                      </apply>
                    </apply>
                    <cn type="integer"> 1 </cn>
                  </apply>
                </apply>
                <apply>
                  <times/>
                  <ci> rg54 </ci>
                  <ci> v54b </ci>
                  <apply>
                    <power/>
                    <apply>
                      <times/>
                      <apply>
                        <power/>
                        <ci> AKG </ci>
                        <cn type="integer"> 1 </cn>
                      </apply>
                      <apply>
                        <power/>
                        <ci> ALA </ci>
                        <cn type="integer"> 1 </cn>
                      </apply>
                    </apply>
                    <cn type="integer"> 1 </cn>
                  </apply>
                </apply>
              </apply>
              <ci> BIOMASS </ci>
            </apply>
          </math>
        </kineticLaw>
      </reaction>
      <reaction id="R55" name="R55" reversible="true" fast="false">
        <notes>
          <body xmlns="http://www.w3.org/1999/xhtml">
        GENE_ASSOCIATION: ( YDR111C )</body>
        </notes>
        <listOfReactants>
          <speciesReference species="PYR" stoichiometry="1"/>
          <speciesReference species="GLU" stoichiometry="1"/>
        </listOfReactants>
        <listOfProducts>
          <speciesReference species="AKG" stoichiometry="1"/>
          <speciesReference species="ALA" stoichiometry="1"/>
        </listOfProducts>
        <listOfModifiers>
          <modifierSpeciesReference species="BIOMASS"/>
        </listOfModifiers>
        <kineticLaw>
          <math xmlns="http://www.w3.org/1998/Math/MathML">
            <apply>
              <times/>
              <apply>
                <minus/>
                <apply>
                  <times/>
                  <ci> rg55 </ci>
                  <ci> v55 </ci>
                  <apply>
                    <power/>
                    <apply>
                      <times/>
                      <apply>
                        <power/>
                        <ci> PYR </ci>
                        <cn type="integer"> 1 </cn>
                      </apply>
                      <apply>
                        <power/>
                        <ci> GLU </ci>
                        <cn type="integer"> 1 </cn>
                      </apply>
                    </apply>
                    <cn type="integer"> 1 </cn>
                  </apply>
                </apply>
                <apply>
                  <times/>
                  <ci> rg55 </ci>
                  <ci> v55b </ci>
                  <apply>
                    <power/>
                    <apply>
                      <times/>
                      <apply>
                        <power/>
                        <ci> AKG </ci>
                        <cn type="integer"> 1 </cn>
                      </apply>
                      <apply>
                        <power/>
                        <ci> ALA </ci>
                        <cn type="integer"> 1 </cn>
                      </apply>
                    </apply>
                    <cn type="integer"> 1 </cn>
                  </apply>
                </apply>
              </apply>
              <ci> BIOMASS </ci>
            </apply>
          </math>
        </kineticLaw>
      </reaction>
      <reaction id="R56" name="R56" reversible="false" fast="false">
        <notes>
          <body xmlns="http://www.w3.org/1999/xhtml">
        GENE_ASSOCIATION: ( YER086W and ( YER178W and YBR221C ) and ( YCL009C or YMR108W ) and YLR355C and YJR016C )</body>
        </notes>
        <listOfReactants>
          <speciesReference species="PYRMIT" stoichiometry="1"/>
          <speciesReference species="THR" stoichiometry="1"/>
          <speciesReference species="NADH" stoichiometry="1"/>
        </listOfReactants>
        <listOfProducts>
          <speciesReference species="CO2" stoichiometry="1"/>
          <speciesReference species="MOP" stoichiometry="1"/>
        </listOfProducts>
        <listOfModifiers>
          <modifierSpeciesReference species="BIOMASS"/>
        </listOfModifiers>
        <kineticLaw>
          <math xmlns="http://www.w3.org/1998/Math/MathML">
            <apply>
              <times/>
              <ci> rg56 </ci>
              <ci> v56 </ci>
              <apply>
                <power/>
                <apply>
                  <divide/>
                  <apply>
                    <times/>
                    <apply>
                      <power/>
                      <ci> PYRMIT </ci>
                      <cn type="integer"> 1 </cn>
                    </apply>
                    <apply>
                      <power/>
                      <ci> THR </ci>
                      <cn type="integer"> 1 </cn>
                    </apply>
                    <apply>
                      <power/>
                      <ci> NADH </ci>
                      <cn type="integer"> 1 </cn>
                    </apply>
                  </apply>
                  <apply>
                    <times/>
                    <apply>
                      <power/>
                      <ci> CO2 </ci>
                      <cn type="integer"> 1 </cn>
                    </apply>
                    <apply>
                      <power/>
                      <ci> MOP </ci>
                      <cn type="integer"> 1 </cn>
                    </apply>
                  </apply>
                </apply>
                <cn> 0.33333 </cn>
              </apply>
              <ci> BIOMASS </ci>
            </apply>
          </math>
        </kineticLaw>
      </reaction>
      <reaction id="R57" name="R57" reversible="true" fast="false">
        <notes>
          <body xmlns="http://www.w3.org/1999/xhtml">
        GENE_ASSOCIATION: ( YJR148W or YHR208W )</body>
        </notes>
        <listOfReactants>
          <speciesReference species="GLU" stoichiometry="1"/>
          <speciesReference species="MOP" stoichiometry="1"/>
        </listOfReactants>
        <listOfProducts>
          <speciesReference species="AKG" stoichiometry="1"/>
          <speciesReference species="ILE" stoichiometry="1"/>
        </listOfProducts>
        <listOfModifiers>
          <modifierSpeciesReference species="BIOMASS"/>
        </listOfModifiers>
        <kineticLaw>
          <math xmlns="http://www.w3.org/1998/Math/MathML">
            <apply>
              <times/>
              <apply>
                <minus/>
                <apply>
                  <times/>
                  <ci> rg57 </ci>
                  <ci> v57 </ci>
                  <apply>
                    <power/>
                    <apply>
                      <times/>
                      <apply>
                        <power/>
                        <ci> GLU </ci>
                        <cn type="integer"> 1 </cn>
                      </apply>
                      <apply>
                        <power/>
                        <ci> MOP </ci>
                        <cn type="integer"> 1 </cn>
                      </apply>
                    </apply>
                    <cn type="integer"> 1 </cn>
                  </apply>
                </apply>
                <apply>
                  <times/>
                  <ci> rg57 </ci>
                  <ci> v57b </ci>
                  <apply>
                    <power/>
                    <apply>
                      <times/>
                      <apply>
                        <power/>
                        <ci> AKG </ci>
                        <cn type="integer"> 1 </cn>
                      </apply>
                      <apply>
                        <power/>
                        <ci> ILE </ci>
                        <cn type="integer"> 1 </cn>
                      </apply>
                    </apply>
                    <cn type="integer"> 1 </cn>
                  </apply>
                </apply>
              </apply>
              <ci> BIOMASS </ci>
            </apply>
          </math>
        </kineticLaw>
      </reaction>
      <reaction id="R58" name="R58" reversible="false" fast="false">
        <notes>
          <body xmlns="http://www.w3.org/1999/xhtml">
        GENE_ASSOCIATION: ( YER178W and YBR221C and ( YCL009C or YMR108W ) and YLR355C and YJR016C )</body>
        </notes>
        <listOfReactants>
          <speciesReference species="PYRMIT" stoichiometry="2"/>
          <speciesReference species="NADH" stoichiometry="1"/>
        </listOfReactants>
        <listOfProducts>
          <speciesReference species="CO2" stoichiometry="1"/>
          <speciesReference species="AKIV" stoichiometry="1"/>
        </listOfProducts>
        <listOfModifiers>
          <modifierSpeciesReference species="BIOMASS"/>
        </listOfModifiers>
        <kineticLaw>
          <math xmlns="http://www.w3.org/1998/Math/MathML">
            <apply>
              <times/>
              <ci> rg58 </ci>
              <ci> v58 </ci>
              <apply>
                <power/>
                <apply>
                  <divide/>
                  <apply>
                    <times/>
                    <apply>
                      <power/>
                      <ci> PYRMIT </ci>
                      <cn type="integer"> 2 </cn>
                    </apply>
                    <apply>
                      <power/>
                      <ci> NADH </ci>
                      <cn type="integer"> 1 </cn>
                    </apply>
                  </apply>
                  <apply>
                    <times/>
                    <apply>
                      <power/>
                      <ci> CO2 </ci>
                      <cn type="integer"> 1 </cn>
                    </apply>
                    <apply>
                      <power/>
                      <ci> AKIV </ci>
                      <cn type="integer"> 1 </cn>
                    </apply>
                  </apply>
                </apply>
                <cn> 0.33333 </cn>
              </apply>
              <ci> BIOMASS </ci>
            </apply>
          </math>
        </kineticLaw>
      </reaction>
      <reaction id="R59" name="R59" reversible="true" fast="false">
        <notes>
          <body xmlns="http://www.w3.org/1999/xhtml">
        GENE_ASSOCIATION: ( YHR208W or YJR148W )</body>
        </notes>
        <listOfReactants>
          <speciesReference species="AKIV" stoichiometry="1"/>
          <speciesReference species="GLU" stoichiometry="1"/>
        </listOfReactants>
        <listOfProducts>
          <speciesReference species="AKG" stoichiometry="1"/>
          <speciesReference species="VAL" stoichiometry="1"/>
        </listOfProducts>
        <listOfModifiers>
          <modifierSpeciesReference species="BIOMASS"/>
        </listOfModifiers>
        <kineticLaw>
          <math xmlns="http://www.w3.org/1998/Math/MathML">
            <apply>
              <times/>
              <apply>
                <minus/>
                <apply>
                  <times/>
                  <ci> rg59 </ci>
                  <ci> v59 </ci>
                  <apply>
                    <power/>
                    <apply>
                      <times/>
                      <apply>
                        <power/>
                        <ci> AKIV </ci>
                        <cn type="integer"> 1 </cn>
                      </apply>
                      <apply>
                        <power/>
                        <ci> GLU </ci>
                        <cn type="integer"> 1 </cn>
                      </apply>
                    </apply>
                    <cn type="integer"> 1 </cn>
                  </apply>
                </apply>
                <apply>
                  <times/>
                  <ci> rg59 </ci>
                  <ci> v59b </ci>
                  <apply>
                    <power/>
                    <apply>
                      <times/>
                      <apply>
                        <power/>
                        <ci> AKG </ci>
                        <cn type="integer"> 1 </cn>
                      </apply>
                      <apply>
                        <power/>
                        <ci> VAL </ci>
                        <cn type="integer"> 1 </cn>
                      </apply>
                    </apply>
                    <cn type="integer"> 1 </cn>
                  </apply>
                </apply>
              </apply>
              <ci> BIOMASS </ci>
            </apply>
          </math>
        </kineticLaw>
      </reaction>
      <reaction id="R60" name="R60" reversible="false" fast="false">
        <notes>
          <body xmlns="http://www.w3.org/1999/xhtml">
        GENE_ASSOCIATION: ( ( YOR108W or YNL104C ) and YGL009C and YCL018W )</body>
        </notes>
        <listOfReactants>
          <speciesReference species="ACCOAMIT" stoichiometry="1"/>
          <speciesReference species="AKIV" stoichiometry="1"/>
        </listOfReactants>
        <listOfProducts>
          <speciesReference species="CO2" stoichiometry="1"/>
          <speciesReference species="IOS" stoichiometry="1"/>
          <speciesReference species="NADH" stoichiometry="1"/>
        </listOfProducts>
        <listOfModifiers>
          <modifierSpeciesReference species="BIOMASS"/>
        </listOfModifiers>
        <kineticLaw>
          <math xmlns="http://www.w3.org/1998/Math/MathML">
            <apply>
              <times/>
              <ci> rg60 </ci>
              <ci> v60 </ci>
              <apply>
                <power/>
                <apply>
                  <divide/>
                  <apply>
                    <times/>
                    <apply>
                      <power/>
                      <ci> ACCOAMIT </ci>
                      <cn type="integer"> 1 </cn>
                    </apply>
                    <apply>
                      <power/>
                      <ci> AKIV </ci>
                      <cn type="integer"> 1 </cn>
                    </apply>
                  </apply>
                  <apply>
                    <times/>
                    <apply>
                      <power/>
                      <ci> CO2 </ci>
                      <cn type="integer"> 1 </cn>
                    </apply>
                    <apply>
                      <power/>
                      <ci> IOS </ci>
                      <cn type="integer"> 1 </cn>
                    </apply>
                    <apply>
                      <power/>
                      <ci> NADH </ci>
                      <cn type="integer"> 1 </cn>
                    </apply>
                  </apply>
                </apply>
                <cn> 0.5 </cn>
              </apply>
              <ci> BIOMASS </ci>
            </apply>
          </math>
        </kineticLaw>
      </reaction>
      <reaction id="R61" name="R61" reversible="true" fast="false">
        <notes>
          <body xmlns="http://www.w3.org/1999/xhtml">
        GENE_ASSOCIATION: ( YHR208W or YJR148W )</body>
        </notes>
        <listOfReactants>
          <speciesReference species="GLU" stoichiometry="1"/>
          <speciesReference species="IOS" stoichiometry="1"/>
        </listOfReactants>
        <listOfProducts>
          <speciesReference species="AKG" stoichiometry="1"/>
          <speciesReference species="LEU" stoichiometry="1"/>
        </listOfProducts>
        <listOfModifiers>
          <modifierSpeciesReference species="BIOMASS"/>
        </listOfModifiers>
        <kineticLaw>
          <math xmlns="http://www.w3.org/1998/Math/MathML">
            <apply>
              <times/>
              <apply>
                <minus/>
                <apply>
                  <times/>
                  <ci> rg61 </ci>
                  <ci> v61 </ci>
                  <apply>
                    <power/>
                    <apply>
                      <times/>
                      <apply>
                        <power/>
                        <ci> GLU </ci>
                        <cn type="integer"> 1 </cn>
                      </apply>
                      <apply>
                        <power/>
                        <ci> IOS </ci>
                        <cn type="integer"> 1 </cn>
                      </apply>
                    </apply>
                    <cn type="integer"> 1 </cn>
                  </apply>
                </apply>
                <apply>
                  <times/>
                  <ci> rg61 </ci>
                  <ci> v61b </ci>
                  <apply>
                    <power/>
                    <apply>
                      <times/>
                      <apply>
                        <power/>
                        <ci> AKG </ci>
                        <cn type="integer"> 1 </cn>
                      </apply>
                      <apply>
                        <power/>
                        <ci> LEU </ci>
                        <cn type="integer"> 1 </cn>
                      </apply>
                    </apply>
                    <cn type="integer"> 1 </cn>
                  </apply>
                </apply>
              </apply>
              <ci> BIOMASS </ci>
            </apply>
          </math>
        </kineticLaw>
      </reaction>
      <reaction id="R62" name="R62" reversible="true" fast="false">
        <notes>
          <body xmlns="http://www.w3.org/1999/xhtml">
        GENE_ASSOCIATION: ( YOR375C or YAL062W )</body>
        </notes>
        <listOfReactants>
          <speciesReference species="AKG" stoichiometry="1"/>
          <speciesReference species="NADH" stoichiometry="1"/>
        </listOfReactants>
        <listOfProducts>
          <speciesReference species="GLU" stoichiometry="1"/>
        </listOfProducts>
        <listOfModifiers>
          <modifierSpeciesReference species="BIOMASS"/>
        </listOfModifiers>
        <kineticLaw>
          <math xmlns="http://www.w3.org/1998/Math/MathML">
            <apply>
              <times/>
              <apply>
                <minus/>
                <apply>
                  <times/>
                  <ci> rg62 </ci>
                  <ci> v62 </ci>
                  <apply>
                    <power/>
                    <apply>
                      <times/>
                      <apply>
                        <power/>
                        <ci> AKG </ci>
                        <cn type="integer"> 1 </cn>
                      </apply>
                      <apply>
                        <power/>
                        <ci> NADH </ci>
                        <cn type="integer"> 1 </cn>
                      </apply>
                    </apply>
                    <cn type="integer"> 1 </cn>
                  </apply>
                </apply>
                <apply>
                  <times/>
                  <ci> rg62 </ci>
                  <ci> v62b </ci>
                  <apply>
                    <power/>
                    <apply>
                      <power/>
                      <ci> GLU </ci>
                      <cn type="integer"> 1 </cn>
                    </apply>
                    <cn type="integer"> 1 </cn>
                  </apply>
                </apply>
              </apply>
              <ci> BIOMASS </ci>
            </apply>
          </math>
        </kineticLaw>
      </reaction>
      <reaction id="R63" name="R63" reversible="true" fast="false">
        <notes>
          <body xmlns="http://www.w3.org/1999/xhtml">
        GENE_ASSOCIATION: ( YHR037W and YER023W )</body>
        </notes>
        <listOfReactants>
          <speciesReference species="GLU" stoichiometry="1"/>
          <speciesReference species="NADH" stoichiometry="2"/>
        </listOfReactants>
        <listOfProducts>
          <speciesReference species="PRO" stoichiometry="1"/>
        </listOfProducts>
        <listOfModifiers>
          <modifierSpeciesReference species="BIOMASS"/>
        </listOfModifiers>
        <kineticLaw>
          <math xmlns="http://www.w3.org/1998/Math/MathML">
            <apply>
              <times/>
              <apply>
                <minus/>
                <apply>
                  <times/>
                  <ci> rg63 </ci>
                  <ci> v63 </ci>
                  <apply>
                    <power/>
                    <apply>
                      <times/>
                      <apply>
                        <power/>
                        <ci> GLU </ci>
                        <cn type="integer"> 1 </cn>
                      </apply>
                      <apply>
                        <power/>
                        <ci> NADH </ci>
                        <cn type="integer"> 2 </cn>
                      </apply>
                    </apply>
                    <cn type="integer"> 1 </cn>
                  </apply>
                </apply>
                <apply>
                  <times/>
                  <ci> rg63 </ci>
                  <ci> v63b </ci>
                  <apply>
                    <power/>
                    <apply>
                      <power/>
                      <ci> PRO </ci>
                      <cn type="integer"> 1 </cn>
                    </apply>
                    <cn type="integer"> 1 </cn>
                  </apply>
                </apply>
              </apply>
              <ci> BIOMASS </ci>
            </apply>
          </math>
        </kineticLaw>
      </reaction>
      <reaction id="R64" name="R64" reversible="false" fast="false">
        <notes>
          <body xmlns="http://www.w3.org/1999/xhtml">
        GENE_ASSOCIATION: ( YPR035W )</body>
        </notes>
        <listOfReactants>
          <speciesReference species="GLU" stoichiometry="1"/>
          <speciesReference species="ATP" stoichiometry="1"/>
        </listOfReactants>
        <listOfProducts>
          <speciesReference species="GLN" stoichiometry="1"/>
        </listOfProducts>
        <listOfModifiers>
          <modifierSpeciesReference species="BIOMASS"/>
        </listOfModifiers>
        <kineticLaw>
          <math xmlns="http://www.w3.org/1998/Math/MathML">
            <apply>
              <times/>
              <ci> rg64 </ci>
              <ci> v64 </ci>
              <apply>
                <power/>
                <apply>
                  <divide/>
                  <apply>
                    <times/>
                    <apply>
                      <power/>
                      <ci> GLU </ci>
                      <cn type="integer"> 1 </cn>
                    </apply>
                    <apply>
                      <power/>
                      <ci> ATP </ci>
                      <cn type="integer"> 1 </cn>
                    </apply>
                  </apply>
                  <apply>
                    <power/>
                    <ci> GLN </ci>
                    <cn type="integer"> 1 </cn>
                  </apply>
                </apply>
                <cn type="integer"> 1 </cn>
              </apply>
              <ci> BIOMASS </ci>
            </apply>
          </math>
        </kineticLaw>
      </reaction>
      <reaction id="R65" name="R65" reversible="true" fast="false">
        <notes>
          <body xmlns="http://www.w3.org/1999/xhtml">
        GENE_ASSOCIATION: ( YHR037W and YLR438W )</body>
        </notes>
        <listOfReactants>
          <speciesReference species="GLU" stoichiometry="2"/>
          <speciesReference species="NADH" stoichiometry="1"/>
        </listOfReactants>
        <listOfProducts>
          <speciesReference species="AKG" stoichiometry="1"/>
          <speciesReference species="ORN" stoichiometry="1"/>
        </listOfProducts>
        <listOfModifiers>
          <modifierSpeciesReference species="BIOMASS"/>
        </listOfModifiers>
        <kineticLaw>
          <math xmlns="http://www.w3.org/1998/Math/MathML">
            <apply>
              <times/>
              <apply>
                <minus/>
                <apply>
                  <times/>
                  <ci> rg65 </ci>
                  <ci> v65 </ci>
                  <apply>
                    <power/>
                    <apply>
                      <times/>
                      <apply>
                        <power/>
                        <ci> GLU </ci>
                        <cn type="integer"> 2 </cn>
                      </apply>
                      <apply>
                        <power/>
                        <ci> NADH </ci>
                        <cn type="integer"> 1 </cn>
                      </apply>
                    </apply>
                    <cn type="integer"> 1 </cn>
                  </apply>
                </apply>
                <apply>
                  <times/>
                  <ci> rg65 </ci>
                  <ci> v65b </ci>
                  <apply>
                    <power/>
                    <apply>
                      <times/>
                      <apply>
                        <power/>
                        <ci> AKG </ci>
                        <cn type="integer"> 1 </cn>
                      </apply>
                      <apply>
                        <power/>
                        <ci> ORN </ci>
                        <cn type="integer"> 1 </cn>
                      </apply>
                    </apply>
                    <cn type="integer"> 1 </cn>
                  </apply>
                </apply>
              </apply>
              <ci> BIOMASS </ci>
            </apply>
          </math>
        </kineticLaw>
      </reaction>
      <reaction id="R66" name="R66" reversible="false" fast="false">
        <notes>
          <body xmlns="http://www.w3.org/1999/xhtml">
        GENE_ASSOCIATION: ( YJL088W and YOL058W and YHR018C )</body>
        </notes>
        <listOfReactants>
          <speciesReference species="CO2" stoichiometry="1"/>
          <speciesReference species="ASP" stoichiometry="1"/>
          <speciesReference species="ORN" stoichiometry="1"/>
          <speciesReference species="ATP" stoichiometry="1"/>
        </listOfReactants>
        <listOfProducts>
          <speciesReference species="FUM" stoichiometry="1"/>
          <speciesReference species="ARG" stoichiometry="1"/>
        </listOfProducts>
        <listOfModifiers>
          <modifierSpeciesReference species="BIOMASS"/>
        </listOfModifiers>
        <kineticLaw>
          <math xmlns="http://www.w3.org/1998/Math/MathML">
            <apply>
              <times/>
              <ci> rg66 </ci>
              <ci> v66 </ci>
              <apply>
                <power/>
                <apply>
                  <divide/>
                  <apply>
                    <times/>
                    <apply>
                      <power/>
                      <ci> CO2 </ci>
                      <cn type="integer"> 1 </cn>
                    </apply>
                    <apply>
                      <power/>
                      <ci> ASP </ci>
                      <cn type="integer"> 1 </cn>
                    </apply>
                    <apply>
                      <power/>
                      <ci> ORN </ci>
                      <cn type="integer"> 1 </cn>
                    </apply>
                    <apply>
                      <power/>
                      <ci> ATP </ci>
                      <cn type="integer"> 1 </cn>
                    </apply>
                  </apply>
                  <apply>
                    <times/>
                    <apply>
                      <power/>
                      <ci> FUM </ci>
                      <cn type="integer"> 1 </cn>
                    </apply>
                    <apply>
                      <power/>
                      <ci> ARG </ci>
                      <cn type="integer"> 1 </cn>
                    </apply>
                  </apply>
                </apply>
                <cn> 0.33333 </cn>
              </apply>
              <ci> BIOMASS </ci>
            </apply>
          </math>
        </kineticLaw>
      </reaction>
      <reaction id="R67" name="R67" reversible="false" fast="false">
        <notes>
          <body xmlns="http://www.w3.org/1999/xhtml">
        GENE_ASSOCIATION: ( YPL111W and YBR208C )</body>
        </notes>
        <listOfReactants>
          <speciesReference species="ARG" stoichiometry="1"/>
          <speciesReference species="ATP" stoichiometry="1"/>
        </listOfReactants>
        <listOfProducts>
          <speciesReference species="CO2" stoichiometry="1"/>
          <speciesReference species="ORN" stoichiometry="1"/>
        </listOfProducts>
        <listOfModifiers>
          <modifierSpeciesReference species="BIOMASS"/>
        </listOfModifiers>
        <kineticLaw>
          <math xmlns="http://www.w3.org/1998/Math/MathML">
            <apply>
              <times/>
              <ci> rg67 </ci>
              <ci> v67 </ci>
              <apply>
                <power/>
                <apply>
                  <divide/>
                  <apply>
                    <times/>
                    <apply>
                      <power/>
                      <ci> ARG </ci>
                      <cn type="integer"> 1 </cn>
                    </apply>
                    <apply>
                      <power/>
                      <ci> ATP </ci>
                      <cn type="integer"> 1 </cn>
                    </apply>
                  </apply>
                  <apply>
                    <times/>
                    <apply>
                      <power/>
                      <ci> CO2 </ci>
                      <cn type="integer"> 1 </cn>
                    </apply>
                    <apply>
                      <power/>
                      <ci> ORN </ci>
                      <cn type="integer"> 1 </cn>
                    </apply>
                  </apply>
                </apply>
                <cn type="integer"> 1 </cn>
              </apply>
              <ci> BIOMASS </ci>
            </apply>
          </math>
        </kineticLaw>
      </reaction>
      <reaction id="R68" name="R68" reversible="false" fast="false">
        <notes>
          <body xmlns="http://www.w3.org/1999/xhtml">
        GENE_ASSOCIATION: ( YDL182W or YDL131W )</body>
        </notes>
        <listOfReactants>
          <speciesReference species="ACCOA" stoichiometry="1"/>
          <speciesReference species="AKG" stoichiometry="1"/>
        </listOfReactants>
        <listOfProducts>
          <speciesReference species="HCIT" stoichiometry="1"/>
        </listOfProducts>
        <listOfModifiers>
          <modifierSpeciesReference species="BIOMASS"/>
        </listOfModifiers>
        <kineticLaw>
          <math xmlns="http://www.w3.org/1998/Math/MathML">
            <apply>
              <times/>
              <ci> rg68 </ci>
              <ci> v68 </ci>
              <apply>
                <power/>
                <apply>
                  <divide/>
                  <apply>
                    <times/>
                    <apply>
                      <power/>
                      <ci> ACCOA </ci>
                      <cn type="integer"> 1 </cn>
                    </apply>
                    <apply>
                      <power/>
                      <ci> AKG </ci>
                      <cn type="integer"> 1 </cn>
                    </apply>
                  </apply>
                  <apply>
                    <power/>
                    <ci> HCIT </ci>
                    <cn type="integer"> 1 </cn>
                  </apply>
                </apply>
                <cn type="integer"> 1 </cn>
              </apply>
              <ci> BIOMASS </ci>
            </apply>
          </math>
        </kineticLaw>
      </reaction>
      <reaction id="R69" name="R69" reversible="true" fast="false">
        <notes>
          <body xmlns="http://www.w3.org/1999/xhtml">
        GENE_ASSOCIATION: ( YDR234W and YIL094C and YGL202W )</body>
        </notes>
        <listOfReactants>
          <speciesReference species="GLU" stoichiometry="1"/>
          <speciesReference species="HCIT" stoichiometry="1"/>
        </listOfReactants>
        <listOfProducts>
          <speciesReference species="CO2" stoichiometry="1"/>
          <speciesReference species="AKG" stoichiometry="1"/>
          <speciesReference species="AAP" stoichiometry="1"/>
          <speciesReference species="NADH" stoichiometry="1"/>
        </listOfProducts>
        <listOfModifiers>
          <modifierSpeciesReference species="BIOMASS"/>
        </listOfModifiers>
        <kineticLaw>
          <math xmlns="http://www.w3.org/1998/Math/MathML">
            <apply>
              <times/>
              <apply>
                <minus/>
                <apply>
                  <times/>
                  <ci> rg69 </ci>
                  <ci> v69 </ci>
                  <apply>
                    <power/>
                    <apply>
                      <times/>
                      <apply>
                        <power/>
                        <ci> GLU </ci>
                        <cn type="integer"> 1 </cn>
                      </apply>
                      <apply>
                        <power/>
                        <ci> HCIT </ci>
                        <cn type="integer"> 1 </cn>
                      </apply>
                    </apply>
                    <cn type="integer"> 1 </cn>
                  </apply>
                </apply>
                <apply>
                  <times/>
                  <ci> rg69 </ci>
                  <ci> v69b </ci>
                  <apply>
                    <power/>
                    <apply>
                      <times/>
                      <apply>
                        <power/>
                        <ci> CO2 </ci>
                        <cn type="integer"> 1 </cn>
                      </apply>
                      <apply>
                        <power/>
                        <ci> AKG </ci>
                        <cn type="integer"> 1 </cn>
                      </apply>
                      <apply>
                        <power/>
                        <ci> AAP </ci>
                        <cn type="integer"> 1 </cn>
                      </apply>
                      <apply>
                        <power/>
                        <ci> NADH </ci>
                        <cn type="integer"> 1 </cn>
                      </apply>
                    </apply>
                    <cn type="integer"> 1 </cn>
                  </apply>
                </apply>
              </apply>
              <ci> BIOMASS </ci>
            </apply>
          </math>
        </kineticLaw>
      </reaction>
      <reaction id="R70" name="R70" reversible="false" fast="false">
        <notes>
          <body xmlns="http://www.w3.org/1999/xhtml">
        GENE_ASSOCIATION: ( YBR115C )</body>
        </notes>
        <listOfReactants>
          <speciesReference species="AAP" stoichiometry="1"/>
          <speciesReference species="NADH" stoichiometry="1"/>
        </listOfReactants>
        <listOfProducts>
          <speciesReference species="AASA" stoichiometry="1"/>
        </listOfProducts>
        <listOfModifiers>
          <modifierSpeciesReference species="BIOMASS"/>
        </listOfModifiers>
        <kineticLaw>
          <math xmlns="http://www.w3.org/1998/Math/MathML">
            <apply>
              <times/>
              <ci> rg70 </ci>
              <ci> v70 </ci>
              <apply>
                <power/>
                <apply>
                  <divide/>
                  <apply>
                    <times/>
                    <apply>
                      <power/>
                      <ci> AAP </ci>
                      <cn type="integer"> 1 </cn>
                    </apply>
                    <apply>
                      <power/>
                      <ci> NADH </ci>
                      <cn type="integer"> 1 </cn>
                    </apply>
                  </apply>
                  <apply>
                    <power/>
                    <ci> AASA </ci>
                    <cn type="integer"> 1 </cn>
                  </apply>
                </apply>
                <cn> 0.33333 </cn>
              </apply>
              <ci> BIOMASS </ci>
            </apply>
          </math>
        </kineticLaw>
      </reaction>
      <reaction id="R71" name="R71" reversible="true" fast="false">
        <notes>
          <body xmlns="http://www.w3.org/1999/xhtml">
        GENE_ASSOCIATION: ( YNR050C and YIR034C )</body>
        </notes>
        <listOfReactants>
          <speciesReference species="GLU" stoichiometry="1"/>
          <speciesReference species="AASA" stoichiometry="1"/>
        </listOfReactants>
        <listOfProducts>
          <speciesReference species="AKG" stoichiometry="1"/>
          <speciesReference species="LYS" stoichiometry="1"/>
        </listOfProducts>
        <listOfModifiers>
          <modifierSpeciesReference species="BIOMASS"/>
        </listOfModifiers>
        <kineticLaw>
          <math xmlns="http://www.w3.org/1998/Math/MathML">
            <apply>
              <times/>
              <apply>
                <minus/>
                <apply>
                  <times/>
                  <ci> rg71 </ci>
                  <ci> v71 </ci>
                  <apply>
                    <power/>
                    <apply>
                      <times/>
                      <apply>
                        <power/>
                        <ci> GLU </ci>
                        <cn type="integer"> 1 </cn>
                      </apply>
                      <apply>
                        <power/>
                        <ci> AASA </ci>
                        <cn type="integer"> 1 </cn>
                      </apply>
                    </apply>
                    <cn type="integer"> 1 </cn>
                  </apply>
                </apply>
                <apply>
                  <times/>
                  <ci> rg71 </ci>
                  <ci> v71b </ci>
                  <apply>
                    <power/>
                    <apply>
                      <times/>
                      <apply>
                        <power/>
                        <ci> AKG </ci>
                        <cn type="integer"> 1 </cn>
                      </apply>
                      <apply>
                        <power/>
                        <ci> LYS </ci>
                        <cn type="integer"> 1 </cn>
                      </apply>
                    </apply>
                    <cn type="integer"> 1 </cn>
                  </apply>
                </apply>
              </apply>
              <ci> BIOMASS </ci>
            </apply>
          </math>
        </kineticLaw>
      </reaction>
      <reaction id="R72" name="R72" reversible="false" fast="false">
        <notes>
          <body xmlns="http://www.w3.org/1999/xhtml">
        GENE_ASSOCIATION: ( ( YBR249C or YDR035W ) and YDR127W and YGL148W )</body>
        </notes>
        <listOfReactants>
          <speciesReference species="PEP" stoichiometry="2"/>
          <speciesReference species="E4P" stoichiometry="1"/>
          <speciesReference species="ATP" stoichiometry="1"/>
          <speciesReference species="NADH" stoichiometry="1"/>
        </listOfReactants>
        <listOfProducts>
          <speciesReference species="CHOR" stoichiometry="1"/>
        </listOfProducts>
        <listOfModifiers>
          <modifierSpeciesReference species="BIOMASS"/>
        </listOfModifiers>
        <kineticLaw>
          <math xmlns="http://www.w3.org/1998/Math/MathML">
            <apply>
              <times/>
              <ci> rg72 </ci>
              <ci> v72 </ci>
              <apply>
                <power/>
                <apply>
                  <divide/>
                  <apply>
                    <times/>
                    <apply>
                      <power/>
                      <ci> PEP </ci>
                      <cn type="integer"> 2 </cn>
                    </apply>
                    <apply>
                      <power/>
                      <ci> E4P </ci>
                      <cn type="integer"> 1 </cn>
                    </apply>
                    <apply>
                      <power/>
                      <ci> ATP </ci>
                      <cn type="integer"> 1 </cn>
                    </apply>
                    <apply>
                      <power/>
                      <ci> NADH </ci>
                      <cn type="integer"> 1 </cn>
                    </apply>
                  </apply>
                  <apply>
                    <power/>
                    <ci> CHOR </ci>
                    <cn type="integer"> 1 </cn>
                  </apply>
                </apply>
                <cn> 0.25 </cn>
              </apply>
              <ci> BIOMASS </ci>
            </apply>
          </math>
        </kineticLaw>
      </reaction>
      <reaction id="R73" name="R73" reversible="false" fast="false">
        <notes>
          <body xmlns="http://www.w3.org/1999/xhtml">
        GENE_ASSOCIATION: ( YPR060C )</body>
        </notes>
        <listOfReactants>
          <speciesReference species="CHOR" stoichiometry="1"/>
        </listOfReactants>
        <listOfProducts>
          <speciesReference species="PPHN" stoichiometry="1"/>
        </listOfProducts>
        <listOfModifiers>
          <modifierSpeciesReference species="BIOMASS"/>
        </listOfModifiers>
        <kineticLaw>
          <math xmlns="http://www.w3.org/1998/Math/MathML">
            <apply>
              <times/>
              <ci> rg73 </ci>
              <ci> v73 </ci>
              <apply>
                <power/>
                <apply>
                  <divide/>
                  <apply>
                    <power/>
                    <ci> CHOR </ci>
                    <cn type="integer"> 1 </cn>
                  </apply>
                  <apply>
                    <power/>
                    <ci> PPHN </ci>
                    <cn type="integer"> 1 </cn>
                  </apply>
                </apply>
                <cn type="integer"> 1 </cn>
              </apply>
              <ci> BIOMASS </ci>
            </apply>
          </math>
        </kineticLaw>
      </reaction>
      <reaction id="R74" name="R74" reversible="true" fast="false">
        <notes>
          <body xmlns="http://www.w3.org/1999/xhtml">
        GENE_ASSOCIATION: ( YBR166C )</body>
        </notes>
        <listOfReactants>
          <speciesReference species="PPHN" stoichiometry="1"/>
        </listOfReactants>
        <listOfProducts>
          <speciesReference species="CO2" stoichiometry="1"/>
          <speciesReference species="HPP" stoichiometry="1"/>
          <speciesReference species="NADH" stoichiometry="1"/>
        </listOfProducts>
        <listOfModifiers>
          <modifierSpeciesReference species="BIOMASS"/>
        </listOfModifiers>
        <kineticLaw>
          <math xmlns="http://www.w3.org/1998/Math/MathML">
            <apply>
              <times/>
              <apply>
                <minus/>
                <apply>
                  <times/>
                  <ci> rg74 </ci>
                  <ci> v74 </ci>
                  <apply>
                    <power/>
                    <apply>
                      <power/>
                      <ci> PPHN </ci>
                      <cn type="integer"> 1 </cn>
                    </apply>
                    <cn type="integer"> 1 </cn>
                  </apply>
                </apply>
                <apply>
                  <times/>
                  <ci> rg74 </ci>
                  <ci> v74b </ci>
                  <apply>
                    <power/>
                    <apply>
                      <times/>
                      <apply>
                        <power/>
                        <ci> CO2 </ci>
                        <cn type="integer"> 1 </cn>
                      </apply>
                      <apply>
                        <power/>
                        <ci> HPP </ci>
                        <cn type="integer"> 1 </cn>
                      </apply>
                      <apply>
                        <power/>
                        <ci> NADH </ci>
                        <cn type="integer"> 1 </cn>
                      </apply>
                    </apply>
                    <cn type="integer"> 1 </cn>
                  </apply>
                </apply>
              </apply>
              <ci> BIOMASS </ci>
            </apply>
          </math>
        </kineticLaw>
      </reaction>
      <reaction id="R75" name="R75" reversible="true" fast="false">
        <notes>
          <body xmlns="http://www.w3.org/1999/xhtml">
        GENE_ASSOCIATION: ( YGL202W or YHR137W )</body>
        </notes>
        <listOfReactants>
          <speciesReference species="GLU" stoichiometry="1"/>
          <speciesReference species="HPP" stoichiometry="1"/>
        </listOfReactants>
        <listOfProducts>
          <speciesReference species="AKG" stoichiometry="1"/>
          <speciesReference species="TYR" stoichiometry="1"/>
        </listOfProducts>
        <listOfModifiers>
          <modifierSpeciesReference species="BIOMASS"/>
        </listOfModifiers>
        <kineticLaw>
          <math xmlns="http://www.w3.org/1998/Math/MathML">
            <apply>
              <times/>
              <apply>
                <minus/>
                <apply>
                  <times/>
                  <ci> rg75 </ci>
                  <ci> v75 </ci>
                  <apply>
                    <power/>
                    <apply>
                      <times/>
                      <apply>
                        <power/>
                        <ci> GLU </ci>
                        <cn type="integer"> 1 </cn>
                      </apply>
                      <apply>
                        <power/>
                        <ci> HPP </ci>
                        <cn type="integer"> 1 </cn>
                      </apply>
                    </apply>
                    <cn type="integer"> 1 </cn>
                  </apply>
                </apply>
                <apply>
                  <times/>
                  <ci> rg75 </ci>
                  <ci> v75b </ci>
                  <apply>
                    <power/>
                    <apply>
                      <times/>
                      <apply>
                        <power/>
                        <ci> AKG </ci>
                        <cn type="integer"> 1 </cn>
                      </apply>
                      <apply>
                        <power/>
                        <ci> TYR </ci>
                        <cn type="integer"> 1 </cn>
                      </apply>
                    </apply>
                    <cn type="integer"> 1 </cn>
                  </apply>
                </apply>
              </apply>
              <ci> BIOMASS </ci>
            </apply>
          </math>
        </kineticLaw>
      </reaction>
      <reaction id="R76" name="R76" reversible="true" fast="false">
        <notes>
          <body xmlns="http://www.w3.org/1999/xhtml">
        GENE_ASSOCIATION: ( YNL316C )</body>
        </notes>
        <listOfReactants>
          <speciesReference species="PPHN" stoichiometry="1"/>
        </listOfReactants>
        <listOfProducts>
          <speciesReference species="CO2" stoichiometry="1"/>
          <speciesReference species="PHP" stoichiometry="1"/>
        </listOfProducts>
        <listOfModifiers>
          <modifierSpeciesReference species="BIOMASS"/>
        </listOfModifiers>
        <kineticLaw>
          <math xmlns="http://www.w3.org/1998/Math/MathML">
            <apply>
              <times/>
              <apply>
                <minus/>
                <apply>
                  <times/>
                  <ci> rg76 </ci>
                  <ci> v76 </ci>
                  <apply>
                    <power/>
                    <apply>
                      <power/>
                      <ci> PPHN </ci>
                      <cn type="integer"> 1 </cn>
                    </apply>
                    <cn type="integer"> 1 </cn>
                  </apply>
                </apply>
                <apply>
                  <times/>
                  <ci> rg76 </ci>
                  <ci> v76b </ci>
                  <apply>
                    <power/>
                    <apply>
                      <times/>
                      <apply>
                        <power/>
                        <ci> CO2 </ci>
                        <cn type="integer"> 1 </cn>
                      </apply>
                      <apply>
                        <power/>
                        <ci> PHP </ci>
                        <cn type="integer"> 1 </cn>
                      </apply>
                    </apply>
                    <cn type="integer"> 1 </cn>
                  </apply>
                </apply>
              </apply>
              <ci> BIOMASS </ci>
            </apply>
          </math>
        </kineticLaw>
      </reaction>
      <reaction id="R77" name="R77" reversible="true" fast="false">
        <notes>
          <body xmlns="http://www.w3.org/1999/xhtml">
        GENE_ASSOCIATION: ( YGL202W or YHR137W )</body>
        </notes>
        <listOfReactants>
          <speciesReference species="GLU" stoichiometry="1"/>
          <speciesReference species="PHP" stoichiometry="1"/>
        </listOfReactants>
        <listOfProducts>
          <speciesReference species="AKG" stoichiometry="1"/>
          <speciesReference species="PHE" stoichiometry="1"/>
        </listOfProducts>
        <listOfModifiers>
          <modifierSpeciesReference species="BIOMASS"/>
        </listOfModifiers>
        <kineticLaw>
          <math xmlns="http://www.w3.org/1998/Math/MathML">
            <apply>
              <times/>
              <apply>
                <minus/>
                <apply>
                  <times/>
                  <ci> rg77 </ci>
                  <ci> v77 </ci>
                  <apply>
                    <power/>
                    <apply>
                      <times/>
                      <apply>
                        <power/>
                        <ci> GLU </ci>
                        <cn type="integer"> 1 </cn>
                      </apply>
                      <apply>
                        <power/>
                        <ci> PHP </ci>
                        <cn type="integer"> 1 </cn>
                      </apply>
                    </apply>
                    <cn type="integer"> 1 </cn>
                  </apply>
                </apply>
                <apply>
                  <times/>
                  <ci> rg77 </ci>
                  <ci> v77b </ci>
                  <apply>
                    <power/>
                    <apply>
                      <times/>
                      <apply>
                        <power/>
                        <ci> AKG </ci>
                        <cn type="integer"> 1 </cn>
                      </apply>
                      <apply>
                        <power/>
                        <ci> PHE </ci>
                        <cn type="integer"> 1 </cn>
                      </apply>
                    </apply>
                    <cn type="integer"> 1 </cn>
                  </apply>
                </apply>
              </apply>
              <ci> BIOMASS </ci>
            </apply>
          </math>
        </kineticLaw>
      </reaction>
      <reaction id="R78" name="R78" reversible="false" fast="false">
        <notes>
          <body xmlns="http://www.w3.org/1999/xhtml">
        GENE_ASSOCIATION: ( YBL068W or YER099C or YHL011C or YKL181W or YOL061W ) and ( YER090W or YKL211C ) and YDR354W and YDR007W and YKL211C and YGL026C</body>
        </notes>
        <listOfReactants>
          <speciesReference species="R5P" stoichiometry="1"/>
          <speciesReference species="SER" stoichiometry="1"/>
          <speciesReference species="GLN" stoichiometry="1"/>
          <speciesReference species="CHOR" stoichiometry="1"/>
          <speciesReference species="ATP" stoichiometry="1"/>
        </listOfReactants>
        <listOfProducts>
          <speciesReference species="G3P" stoichiometry="1"/>
          <speciesReference species="PYR" stoichiometry="1"/>
          <speciesReference species="CO2" stoichiometry="1"/>
          <speciesReference species="GLU" stoichiometry="1"/>
          <speciesReference species="TRP" stoichiometry="1"/>
        </listOfProducts>
        <listOfModifiers>
          <modifierSpeciesReference species="BIOMASS"/>
        </listOfModifiers>
        <kineticLaw>
          <math xmlns="http://www.w3.org/1998/Math/MathML">
            <apply>
              <times/>
              <ci> rg78 </ci>
              <ci> v78 </ci>
              <apply>
                <power/>
                <apply>
                  <divide/>
                  <apply>
                    <times/>
                    <apply>
                      <power/>
                      <ci> R5P </ci>
                      <cn type="integer"> 1 </cn>
                    </apply>
                    <apply>
                      <power/>
                      <ci> SER </ci>
                      <cn type="integer"> 1 </cn>
                    </apply>
                    <apply>
                      <power/>
                      <ci> GLN </ci>
                      <cn type="integer"> 1 </cn>
                    </apply>
                    <apply>
                      <power/>
                      <ci> CHOR </ci>
                      <cn type="integer"> 1 </cn>
                    </apply>
                    <apply>
                      <power/>
                      <ci> ATP </ci>
                      <cn type="integer"> 1 </cn>
                    </apply>
                  </apply>
                  <apply>
                    <times/>
                    <apply>
                      <power/>
                      <ci> G3P </ci>
                      <cn type="integer"> 1 </cn>
                    </apply>
                    <apply>
                      <power/>
                      <ci> PYR </ci>
                      <cn type="integer"> 1 </cn>
                    </apply>
                    <apply>
                      <power/>
                      <ci> CO2 </ci>
                      <cn type="integer"> 1 </cn>
                    </apply>
                    <apply>
                      <power/>
                      <ci> GLU </ci>
                      <cn type="integer"> 1 </cn>
                    </apply>
                    <apply>
                      <power/>
                      <ci> TRP </ci>
                      <cn type="integer"> 1 </cn>
                    </apply>
                  </apply>
                </apply>
                <cn type="integer"> 1 </cn>
              </apply>
              <ci> BIOMASS </ci>
            </apply>
          </math>
        </kineticLaw>
      </reaction>
      <reaction id="R79" name="R79" reversible="false" fast="false">
        <notes>
          <body xmlns="http://www.w3.org/1999/xhtml">
        GENE_ASSOCIATION: ( ( YBL068W or YER099C or YHL011C or YKL181W or YOL061W ) and YER055C and YCL030C and YIL020C and YBR248C and YOR202W )</body>
        </notes>
        <listOfReactants>
          <speciesReference species="R5P" stoichiometry="1"/>
          <speciesReference species="METTHF" stoichiometry="1"/>
          <speciesReference species="ATP" stoichiometry="2"/>
        </listOfReactants>
        <listOfProducts>
          <speciesReference species="IAP" stoichiometry="1"/>
        </listOfProducts>
        <listOfModifiers>
          <modifierSpeciesReference species="BIOMASS"/>
        </listOfModifiers>
        <kineticLaw>
          <math xmlns="http://www.w3.org/1998/Math/MathML">
            <apply>
              <times/>
              <ci> rg79 </ci>
              <ci> v79 </ci>
              <apply>
                <power/>
                <apply>
                  <divide/>
                  <apply>
                    <times/>
                    <apply>
                      <power/>
                      <ci> R5P </ci>
                      <cn type="integer"> 1 </cn>
                    </apply>
                    <apply>
                      <power/>
                      <ci> METTHF </ci>
                      <cn type="integer"> 1 </cn>
                    </apply>
                    <apply>
                      <power/>
                      <ci> ATP </ci>
                      <cn type="integer"> 2 </cn>
                    </apply>
                  </apply>
                  <apply>
                    <power/>
                    <ci> IAP </ci>
                    <cn type="integer"> 1 </cn>
                  </apply>
                </apply>
                <cn> 0.2 </cn>
              </apply>
              <ci> BIOMASS </ci>
            </apply>
          </math>
        </kineticLaw>
      </reaction>
      <reaction id="R80" name="R80" reversible="false" fast="false">
        <notes>
          <body xmlns="http://www.w3.org/1999/xhtml">
        GENE_ASSOCIATION: ( YCL030C and YIL116W and YFR025C )</body>
        </notes>
        <listOfReactants>
          <speciesReference species="GLU" stoichiometry="1"/>
          <speciesReference species="IAP" stoichiometry="1"/>
        </listOfReactants>
        <listOfProducts>
          <speciesReference species="AKG" stoichiometry="1"/>
          <speciesReference species="HIS" stoichiometry="1"/>
          <speciesReference species="NADH" stoichiometry="2"/>
        </listOfProducts>
        <listOfModifiers>
          <modifierSpeciesReference species="BIOMASS"/>
        </listOfModifiers>
        <kineticLaw>
          <math xmlns="http://www.w3.org/1998/Math/MathML">
            <apply>
              <times/>
              <ci> rg80 </ci>
              <ci> v80 </ci>
              <apply>
                <power/>
                <apply>
                  <divide/>
                  <apply>
                    <times/>
                    <apply>
                      <power/>
                      <ci> GLU </ci>
                      <cn type="integer"> 1 </cn>
                    </apply>
                    <apply>
                      <power/>
                      <ci> IAP </ci>
                      <cn type="integer"> 1 </cn>
                    </apply>
                  </apply>
                  <apply>
                    <times/>
                    <apply>
                      <power/>
                      <ci> AKG </ci>
                      <cn type="integer"> 1 </cn>
                    </apply>
                    <apply>
                      <power/>
                      <ci> HIS </ci>
                      <cn type="integer"> 1 </cn>
                    </apply>
                    <apply>
                      <power/>
                      <ci> NADH </ci>
                      <cn type="integer"> 2 </cn>
                    </apply>
                  </apply>
                </apply>
                <cn> 0.33333 </cn>
              </apply>
              <ci> BIOMASS </ci>
            </apply>
          </math>
        </kineticLaw>
      </reaction>
      <reaction id="R81" name="R81" reversible="false" fast="false">
        <notes>
          <body xmlns="http://www.w3.org/1999/xhtml">
        GENE_ASSOCIATION: ( YDL171C )</body>
        </notes>
        <listOfReactants>
          <speciesReference species="AKG" stoichiometry="1"/>
          <speciesReference species="GLN" stoichiometry="1"/>
          <speciesReference species="NADH" stoichiometry="1"/>
        </listOfReactants>
        <listOfProducts>
          <speciesReference species="GLU" stoichiometry="2"/>
        </listOfProducts>
        <listOfModifiers>
          <modifierSpeciesReference species="BIOMASS"/>
        </listOfModifiers>
        <kineticLaw>
          <math xmlns="http://www.w3.org/1998/Math/MathML">
            <apply>
              <times/>
              <ci> rg81 </ci>
              <ci> v81 </ci>
              <apply>
                <power/>
                <apply>
                  <divide/>
                  <apply>
                    <times/>
                    <apply>
                      <power/>
                      <ci> AKG </ci>
                      <cn type="integer"> 1 </cn>
                    </apply>
                    <apply>
                      <power/>
                      <ci> GLN </ci>
                      <cn type="integer"> 1 </cn>
                    </apply>
                    <apply>
                      <power/>
                      <ci> NADH </ci>
                      <cn type="integer"> 1 </cn>
                    </apply>
                  </apply>
                  <apply>
                    <power/>
                    <ci> GLU </ci>
                    <cn type="integer"> 2 </cn>
                  </apply>
                </apply>
                <cn type="integer"> 1 </cn>
              </apply>
              <ci> BIOMASS </ci>
            </apply>
          </math>
        </kineticLaw>
      </reaction>
      <reaction id="R82" name="R82" reversible="false" fast="false">
        <listOfReactants>
          <speciesReference species="METTHF" stoichiometry="1"/>
          <speciesReference species="ATP" stoichiometry="1"/>
        </listOfReactants>
        <listOfModifiers>
          <modifierSpeciesReference species="BIOMASS"/>
        </listOfModifiers>
        <kineticLaw>
          <math xmlns="http://www.w3.org/1998/Math/MathML">
            <apply>
              <times/>
              <ci> delta </ci>
              <ci> rg82 </ci>
              <ci> v82 </ci>
              <apply>
                <power/>
                <apply>
                  <divide/>
                  <apply>
                    <times/>
                    <apply>
                      <power/>
                      <ci> METTHF </ci>
                      <cn type="integer"> 1 </cn>
                    </apply>
                    <apply>
                      <power/>
                      <ci> ATP </ci>
                      <cn type="integer"> 1 </cn>
                    </apply>
                  </apply>
                  <cn type="integer"> 1 </cn>
                </apply>
                <cn> 0.1 </cn>
              </apply>
              <ci> BIOMASS </ci>
            </apply>
          </math>
        </kineticLaw>
      </reaction>
      <reaction id="R83" name="R83" reversible="false" fast="false">
        <notes>
          <body xmlns="http://www.w3.org/1999/xhtml">
        GENE_ASSOCIATION: ( ( TA(AGC)D or TA(AGC)P or TA(AGC)M2 or TA(AGC)M1 or TA(AGC)L or TA(AGC)K1 or TA(AGC)K2 or TA(AGC)J or TA(UGC)O or TA(UGC)L or TA(UGC)A ) and  YOR335C )</body>
        </notes>
        <listOfReactants>
          <speciesReference species="ALA" stoichiometry="1"/>
          <speciesReference species="ATP" stoichiometry="1"/>
        </listOfReactants>
        <listOfModifiers>
          <modifierSpeciesReference species="BIOMASS"/>
        </listOfModifiers>
        <kineticLaw>
          <math xmlns="http://www.w3.org/1998/Math/MathML">
            <apply>
              <times/>
              <ci> delta </ci>
              <ci> rg83 </ci>
              <ci> v83 </ci>
              <apply>
                <power/>
                <ci> min_aa19 </ci>
                <cn> 0.1 </cn>
              </apply>
              <apply>
                <power/>
                <apply>
                  <divide/>
                  <apply>
                    <times/>
                    <apply>
                      <power/>
                      <ci> ALA </ci>
                      <cn type="integer"> 1 </cn>
                    </apply>
                    <apply>
                      <power/>
                      <ci> ATP </ci>
                      <cn type="integer"> 1 </cn>
                    </apply>
                  </apply>
                  <cn type="integer"> 1 </cn>
                </apply>
                <cn> 0.1 </cn>
              </apply>
              <ci> BIOMASS </ci>
            </apply>
          </math>
        </kineticLaw>
      </reaction>
      <reaction id="R84" name="R84" reversible="false" fast="false">
        <notes>
          <body xmlns="http://www.w3.org/1999/xhtml">
        GENE_ASSOCIATION: ( ( TR(UCU)E or TR(ACG)D or TR(CCG)L ) and ( YDR341C or YHR091C ) )</body>
        </notes>
        <listOfReactants>
          <speciesReference species="ARG" stoichiometry="1"/>
          <speciesReference species="ATP" stoichiometry="1"/>
        </listOfReactants>
        <listOfModifiers>
          <modifierSpeciesReference species="BIOMASS"/>
        </listOfModifiers>
        <kineticLaw>
          <math xmlns="http://www.w3.org/1998/Math/MathML">
            <apply>
              <times/>
              <ci> delta </ci>
              <ci> rg84 </ci>
              <ci> v84 </ci>
              <apply>
                <power/>
                <ci> min_aa19 </ci>
                <cn> 0.1 </cn>
              </apply>
              <apply>
                <power/>
                <apply>
                  <divide/>
                  <apply>
                    <times/>
                    <apply>
                      <power/>
                      <ci> ARG </ci>
                      <cn type="integer"> 1 </cn>
                    </apply>
                    <apply>
                      <power/>
                      <ci> ATP </ci>
                      <cn type="integer"> 1 </cn>
                    </apply>
                  </apply>
                  <cn type="integer"> 1 </cn>
                </apply>
                <cn> 0.1 </cn>
              </apply>
              <ci> BIOMASS </ci>
            </apply>
          </math>
        </kineticLaw>
      </reaction>
      <reaction id="R85" name="R85" reversible="false" fast="false">
        <notes>
          <body xmlns="http://www.w3.org/1999/xhtml">
        GENE_ASSOCIATION: ( TD(GUC)J1 and ( YLL018C or YPL104W ) )</body>
        </notes>
        <listOfReactants>
          <speciesReference species="ASP" stoichiometry="1"/>
          <speciesReference species="ATP" stoichiometry="1"/>
        </listOfReactants>
        <listOfModifiers>
          <modifierSpeciesReference species="BIOMASS"/>
        </listOfModifiers>
        <kineticLaw>
          <math xmlns="http://www.w3.org/1998/Math/MathML">
            <apply>
              <times/>
              <ci> delta </ci>
              <ci> rg85 </ci>
              <ci> v85 </ci>
              <apply>
                <power/>
                <ci> min_aa19 </ci>
                <cn> 0.1 </cn>
              </apply>
              <apply>
                <power/>
                <apply>
                  <divide/>
                  <apply>
                    <times/>
                    <apply>
                      <power/>
                      <ci> ASP </ci>
                      <cn type="integer"> 1 </cn>
                    </apply>
                    <apply>
                      <power/>
                      <ci> ATP </ci>
                      <cn type="integer"> 1 </cn>
                    </apply>
                  </apply>
                  <cn type="integer"> 1 </cn>
                </apply>
                <cn> 0.1 </cn>
              </apply>
              <ci> BIOMASS </ci>
            </apply>
          </math>
        </kineticLaw>
      </reaction>
      <reaction id="R86" name="R86" reversible="false" fast="false">
        <notes>
          <body xmlns="http://www.w3.org/1999/xhtml">
        GENE_ASSOCIATION: ( TN(GUU)C or TN(GUU)K ) and ( YCR024C or YHR019C )</body>
        </notes>
        <listOfReactants>
          <speciesReference species="ASN" stoichiometry="1"/>
          <speciesReference species="ATP" stoichiometry="1"/>
        </listOfReactants>
        <listOfModifiers>
          <modifierSpeciesReference species="BIOMASS"/>
        </listOfModifiers>
        <kineticLaw>
          <math xmlns="http://www.w3.org/1998/Math/MathML">
            <apply>
              <times/>
              <ci> delta </ci>
              <ci> rg86 </ci>
              <ci> v86 </ci>
              <apply>
                <power/>
                <ci> min_aa19 </ci>
                <cn> 0.1 </cn>
              </apply>
              <apply>
                <power/>
                <apply>
                  <divide/>
                  <apply>
                    <times/>
                    <apply>
                      <power/>
                      <ci> ASN </ci>
                      <cn type="integer"> 1 </cn>
                    </apply>
                    <apply>
                      <power/>
                      <ci> ATP </ci>
                      <cn type="integer"> 1 </cn>
                    </apply>
                  </apply>
                  <cn type="integer"> 1 </cn>
                </apply>
                <cn> 0.1 </cn>
              </apply>
              <ci> BIOMASS </ci>
            </apply>
          </math>
        </kineticLaw>
      </reaction>
      <reaction id="R87" name="R87" reversible="false" fast="false">
        <notes>
          <body xmlns="http://www.w3.org/1999/xhtml">
        GENE_ASSOCIATION: ( TC(GCA)P1 and YNL247W )</body>
        </notes>
        <listOfReactants>
          <speciesReference species="CYS" stoichiometry="1"/>
          <speciesReference species="ATP" stoichiometry="1"/>
        </listOfReactants>
        <listOfModifiers>
          <modifierSpeciesReference species="BIOMASS"/>
        </listOfModifiers>
        <kineticLaw>
          <math xmlns="http://www.w3.org/1998/Math/MathML">
            <apply>
              <times/>
              <ci> delta </ci>
              <ci> rg87 </ci>
              <ci> v87 </ci>
              <apply>
                <power/>
                <ci> min_aa19 </ci>
                <cn> 0.1 </cn>
              </apply>
              <apply>
                <power/>
                <apply>
                  <divide/>
                  <apply>
                    <times/>
                    <apply>
                      <power/>
                      <ci> CYS </ci>
                      <cn type="integer"> 1 </cn>
                    </apply>
                    <apply>
                      <power/>
                      <ci> ATP </ci>
                      <cn type="integer"> 1 </cn>
                    </apply>
                  </apply>
                  <cn type="integer"> 1 </cn>
                </apply>
                <cn> 0.1 </cn>
              </apply>
              <ci> BIOMASS </ci>
            </apply>
          </math>
        </kineticLaw>
      </reaction>
      <reaction id="R88" name="R88" reversible="false" fast="false">
        <notes>
          <body xmlns="http://www.w3.org/1999/xhtml">
        GENE_ASSOCIATION: ( ( TE(CUC)D or TE(UUC)E1 or TE(UUC)B or TE(UUC)C or TE(UUC)P or TE(UUC)M or TE(UUC)L or TE(UUC)K or TE(UUC)J ) and ( YGL245W or YOL033W ) )</body>
        </notes>
        <listOfReactants>
          <speciesReference species="GLU" stoichiometry="1"/>
          <speciesReference species="ATP" stoichiometry="1"/>
        </listOfReactants>
        <listOfModifiers>
          <modifierSpeciesReference species="BIOMASS"/>
        </listOfModifiers>
        <kineticLaw>
          <math xmlns="http://www.w3.org/1998/Math/MathML">
            <apply>
              <times/>
              <ci> delta </ci>
              <ci> rg88 </ci>
              <ci> v88 </ci>
              <apply>
                <power/>
                <ci> min_aa19 </ci>
                <cn> 0.1 </cn>
              </apply>
              <apply>
                <power/>
                <apply>
                  <divide/>
                  <apply>
                    <times/>
                    <apply>
                      <power/>
                      <ci> GLU </ci>
                      <cn type="integer"> 1 </cn>
                    </apply>
                    <apply>
                      <power/>
                      <ci> ATP </ci>
                      <cn type="integer"> 1 </cn>
                    </apply>
                  </apply>
                  <cn type="integer"> 1 </cn>
                </apply>
                <cn> 0.1 </cn>
              </apply>
              <ci> BIOMASS </ci>
            </apply>
          </math>
        </kineticLaw>
      </reaction>
      <reaction id="R89" name="R89" reversible="false" fast="false">
        <notes>
          <body xmlns="http://www.w3.org/1999/xhtml">
        GENE_ASSOCIATION: ( TQ(UUG)E2 or TQ(UUG)E1 or TQ(UUG)D3 or TQ(UUG)D1 or TQ(UUG)D2 or TQ(UUG)C or TQ(UUG)B or TQ(CUG)M or TQ(UUG)L ) and YOR168W</body>
        </notes>
        <listOfReactants>
          <speciesReference species="GLN" stoichiometry="1"/>
          <speciesReference species="ATP" stoichiometry="1"/>
        </listOfReactants>
        <listOfModifiers>
          <modifierSpeciesReference species="BIOMASS"/>
        </listOfModifiers>
        <kineticLaw>
          <math xmlns="http://www.w3.org/1998/Math/MathML">
            <apply>
              <times/>
              <ci> delta </ci>
              <ci> rg89 </ci>
              <ci> v89 </ci>
              <apply>
                <power/>
                <ci> min_aa19 </ci>
                <cn> 0.1 </cn>
              </apply>
              <apply>
                <power/>
                <apply>
                  <divide/>
                  <apply>
                    <times/>
                    <apply>
                      <power/>
                      <ci> GLN </ci>
                      <cn type="integer"> 1 </cn>
                    </apply>
                    <apply>
                      <power/>
                      <ci> ATP </ci>
                      <cn type="integer"> 1 </cn>
                    </apply>
                  </apply>
                  <cn type="integer"> 1 </cn>
                </apply>
                <cn> 0.1 </cn>
              </apply>
              <ci> BIOMASS </ci>
            </apply>
          </math>
        </kineticLaw>
      </reaction>
      <reaction id="R90" name="R90" reversible="false" fast="false">
        <notes>
          <body xmlns="http://www.w3.org/1999/xhtml">
        GENE_ASSOCIATION: ( ( TG(CCC)D or TG(CCC)O or TG(GCC)E or TG(GCC)D2 or TG(UCC)O or TG(UCC)N ) and ( YBR121C or YPR081C ) )</body>
        </notes>
        <listOfReactants>
          <speciesReference species="GLY" stoichiometry="1"/>
          <speciesReference species="ATP" stoichiometry="1"/>
        </listOfReactants>
        <listOfModifiers>
          <modifierSpeciesReference species="BIOMASS"/>
        </listOfModifiers>
        <kineticLaw>
          <math xmlns="http://www.w3.org/1998/Math/MathML">
            <apply>
              <times/>
              <ci> delta </ci>
              <ci> rg90 </ci>
              <ci> v90 </ci>
              <apply>
                <power/>
                <ci> min_aa19 </ci>
                <cn> 0.1 </cn>
              </apply>
              <apply>
                <power/>
                <apply>
                  <divide/>
                  <apply>
                    <times/>
                    <apply>
                      <power/>
                      <ci> GLY </ci>
                      <cn type="integer"> 1 </cn>
                    </apply>
                    <apply>
                      <power/>
                      <ci> ATP </ci>
                      <cn type="integer"> 1 </cn>
                    </apply>
                  </apply>
                  <cn type="integer"> 1 </cn>
                </apply>
                <cn> 0.1 </cn>
              </apply>
              <ci> BIOMASS </ci>
            </apply>
          </math>
        </kineticLaw>
      </reaction>
      <reaction id="R91" name="R91" reversible="false" fast="false">
        <notes>
          <body xmlns="http://www.w3.org/1999/xhtml">
        GENE_ASSOCIATION: ( ( TH(GUG)E1 or TH(GUG)M or TH(GUG)K ) and YPR033C )</body>
        </notes>
        <listOfReactants>
          <speciesReference species="HIS" stoichiometry="1"/>
          <speciesReference species="ATP" stoichiometry="1"/>
        </listOfReactants>
        <listOfModifiers>
          <modifierSpeciesReference species="BIOMASS"/>
        </listOfModifiers>
        <kineticLaw>
          <math xmlns="http://www.w3.org/1998/Math/MathML">
            <apply>
              <times/>
              <ci> delta </ci>
              <ci> rg91 </ci>
              <ci> v91 </ci>
              <apply>
                <power/>
                <ci> min_aa19 </ci>
                <cn> 0.1 </cn>
              </apply>
              <apply>
                <power/>
                <apply>
                  <divide/>
                  <apply>
                    <times/>
                    <apply>
                      <power/>
                      <ci> HIS </ci>
                      <cn type="integer"> 1 </cn>
                    </apply>
                    <apply>
                      <power/>
                      <ci> ATP </ci>
                      <cn type="integer"> 1 </cn>
                    </apply>
                  </apply>
                  <cn type="integer"> 1 </cn>
                </apply>
                <cn> 0.1 </cn>
              </apply>
              <ci> BIOMASS </ci>
            </apply>
          </math>
        </kineticLaw>
      </reaction>
      <reaction id="R92" name="R92" reversible="false" fast="false">
        <notes>
          <body xmlns="http://www.w3.org/1999/xhtml">
        GENE_ASSOCIATION: ( TI(AAU)L1 and ( YBL076C or YPL040C ) )</body>
        </notes>
        <listOfReactants>
          <speciesReference species="ILE" stoichiometry="1"/>
          <speciesReference species="ATP" stoichiometry="1"/>
        </listOfReactants>
        <listOfModifiers>
          <modifierSpeciesReference species="BIOMASS"/>
        </listOfModifiers>
        <kineticLaw>
          <math xmlns="http://www.w3.org/1998/Math/MathML">
            <apply>
              <times/>
              <ci> delta </ci>
              <ci> rg92 </ci>
              <ci> v92 </ci>
              <apply>
                <power/>
                <ci> min_aa19 </ci>
                <cn> 0.1 </cn>
              </apply>
              <apply>
                <power/>
                <apply>
                  <divide/>
                  <apply>
                    <times/>
                    <apply>
                      <power/>
                      <ci> ILE </ci>
                      <cn type="integer"> 1 </cn>
                    </apply>
                    <apply>
                      <power/>
                      <ci> ATP </ci>
                      <cn type="integer"> 1 </cn>
                    </apply>
                  </apply>
                  <cn type="integer"> 1 </cn>
                </apply>
                <cn> 0.1 </cn>
              </apply>
              <ci> BIOMASS </ci>
            </apply>
          </math>
        </kineticLaw>
      </reaction>
      <reaction id="R93" name="R93" reversible="false" fast="false">
        <notes>
          <body xmlns="http://www.w3.org/1999/xhtml">
        GENE_ASSOCIATION: ( ( TL(GAG)G or TL(UAA)J ) and ( YLR382C or YPL160W ) )</body>
        </notes>
        <listOfReactants>
          <speciesReference species="LEU" stoichiometry="1"/>
          <speciesReference species="ATP" stoichiometry="1"/>
        </listOfReactants>
        <listOfModifiers>
          <modifierSpeciesReference species="BIOMASS"/>
        </listOfModifiers>
        <kineticLaw>
          <math xmlns="http://www.w3.org/1998/Math/MathML">
            <apply>
              <times/>
              <ci> delta </ci>
              <ci> rg93 </ci>
              <ci> v93 </ci>
              <apply>
                <power/>
                <ci> min_aa19 </ci>
                <cn> 0.1 </cn>
              </apply>
              <apply>
                <power/>
                <apply>
                  <divide/>
                  <apply>
                    <times/>
                    <apply>
                      <power/>
                      <ci> LEU </ci>
                      <cn type="integer"> 1 </cn>
                    </apply>
                    <apply>
                      <power/>
                      <ci> ATP </ci>
                      <cn type="integer"> 1 </cn>
                    </apply>
                  </apply>
                  <cn type="integer"> 1 </cn>
                </apply>
                <cn> 0.1 </cn>
              </apply>
              <ci> BIOMASS </ci>
            </apply>
          </math>
        </kineticLaw>
      </reaction>
      <reaction id="R94" name="R94" reversible="false" fast="false">
        <notes>
          <body xmlns="http://www.w3.org/1999/xhtml">
        GENE_ASSOCIATION: ( TK(CUU)J and ( YDR037W or YNL073W ) )</body>
        </notes>
        <listOfReactants>
          <speciesReference species="LYS" stoichiometry="1"/>
          <speciesReference species="ATP" stoichiometry="1"/>
        </listOfReactants>
        <listOfModifiers>
          <modifierSpeciesReference species="BIOMASS"/>
        </listOfModifiers>
        <kineticLaw>
          <math xmlns="http://www.w3.org/1998/Math/MathML">
            <apply>
              <times/>
              <ci> delta </ci>
              <ci> rg94 </ci>
              <ci> v94 </ci>
              <apply>
                <power/>
                <ci> min_aa19 </ci>
                <cn> 0.1 </cn>
              </apply>
              <apply>
                <power/>
                <apply>
                  <divide/>
                  <apply>
                    <times/>
                    <apply>
                      <power/>
                      <ci> LYS </ci>
                      <cn type="integer"> 1 </cn>
                    </apply>
                    <apply>
                      <power/>
                      <ci> ATP </ci>
                      <cn type="integer"> 1 </cn>
                    </apply>
                  </apply>
                  <cn type="integer"> 1 </cn>
                </apply>
                <cn> 0.1 </cn>
              </apply>
              <ci> BIOMASS </ci>
            </apply>
          </math>
        </kineticLaw>
      </reaction>
      <reaction id="R95" name="R95" reversible="false" fast="false">
        <notes>
          <body xmlns="http://www.w3.org/1999/xhtml">
        GENE_ASSOCIATION: ( ( TM(CAU)J3 or TM(CAU)J1 ) and ( YGR171C or YGR264C ) )</body>
        </notes>
        <listOfReactants>
          <speciesReference species="MET" stoichiometry="1"/>
          <speciesReference species="ATP" stoichiometry="1"/>
        </listOfReactants>
        <listOfModifiers>
          <modifierSpeciesReference species="BIOMASS"/>
        </listOfModifiers>
        <kineticLaw>
          <math xmlns="http://www.w3.org/1998/Math/MathML">
            <apply>
              <times/>
              <ci> delta </ci>
              <ci> rg95 </ci>
              <ci> v95 </ci>
              <apply>
                <power/>
                <ci> min_aa19 </ci>
                <cn> 0.1 </cn>
              </apply>
              <apply>
                <power/>
                <apply>
                  <divide/>
                  <apply>
                    <times/>
                    <apply>
                      <power/>
                      <ci> MET </ci>
                      <cn type="integer"> 1 </cn>
                    </apply>
                    <apply>
                      <power/>
                      <ci> ATP </ci>
                      <cn type="integer"> 1 </cn>
                    </apply>
                  </apply>
                  <cn type="integer"> 1 </cn>
                </apply>
                <cn> 0.1 </cn>
              </apply>
              <ci> BIOMASS </ci>
            </apply>
          </math>
        </kineticLaw>
      </reaction>
      <reaction id="R96" name="R96" reversible="false" fast="false">
        <notes>
          <body xmlns="http://www.w3.org/1999/xhtml">
        GENE_ASSOCIATION: ( YFL022C or YLR060W )</body>
        </notes>
        <listOfReactants>
          <speciesReference species="PHE" stoichiometry="1"/>
          <speciesReference species="ATP" stoichiometry="1"/>
        </listOfReactants>
        <listOfModifiers>
          <modifierSpeciesReference species="BIOMASS"/>
        </listOfModifiers>
        <kineticLaw>
          <math xmlns="http://www.w3.org/1998/Math/MathML">
            <apply>
              <times/>
              <ci> delta </ci>
              <ci> rg96 </ci>
              <ci> v96 </ci>
              <apply>
                <power/>
                <ci> min_aa19 </ci>
                <cn> 0.1 </cn>
              </apply>
              <apply>
                <power/>
                <apply>
                  <divide/>
                  <apply>
                    <times/>
                    <apply>
                      <power/>
                      <ci> PHE </ci>
                      <cn type="integer"> 1 </cn>
                    </apply>
                    <apply>
                      <power/>
                      <ci> ATP </ci>
                      <cn type="integer"> 1 </cn>
                    </apply>
                  </apply>
                  <cn type="integer"> 1 </cn>
                </apply>
                <cn> 0.1 </cn>
              </apply>
              <ci> BIOMASS </ci>
            </apply>
          </math>
        </kineticLaw>
      </reaction>
      <reaction id="R97" name="R97" reversible="false" fast="false">
        <notes>
          <body xmlns="http://www.w3.org/1999/xhtml">
        GENE_ASSOCIATION: ( ( TP(AGG)C or TP(AGG)N ) and ( YER087W ) )</body>
        </notes>
        <listOfReactants>
          <speciesReference species="PRO" stoichiometry="1"/>
          <speciesReference species="ATP" stoichiometry="1"/>
        </listOfReactants>
        <listOfModifiers>
          <modifierSpeciesReference species="BIOMASS"/>
        </listOfModifiers>
        <kineticLaw>
          <math xmlns="http://www.w3.org/1998/Math/MathML">
            <apply>
              <times/>
              <ci> delta </ci>
              <ci> rg97 </ci>
              <ci> v97 </ci>
              <apply>
                <power/>
                <ci> min_aa19 </ci>
                <cn> 0.1 </cn>
              </apply>
              <apply>
                <power/>
                <apply>
                  <divide/>
                  <apply>
                    <times/>
                    <apply>
                      <power/>
                      <ci> PRO </ci>
                      <cn type="integer"> 1 </cn>
                    </apply>
                    <apply>
                      <power/>
                      <ci> ATP </ci>
                      <cn type="integer"> 1 </cn>
                    </apply>
                  </apply>
                  <cn type="integer"> 1 </cn>
                </apply>
                <cn> 0.1 </cn>
              </apply>
              <ci> BIOMASS </ci>
            </apply>
          </math>
        </kineticLaw>
      </reaction>
      <reaction id="R98" name="R98" reversible="false" fast="false">
        <notes>
          <body xmlns="http://www.w3.org/1999/xhtml">
        GENE_ASSOCIATION: ( ( TS(AGA)E or TS(AGA)D3 or TS(AGA)D2 or TS(AGA)D1 or TS(AGA)B or TS(AGA)P or TS(AGA)M or TS(AGA)L or TS(AGA)J or TS(AGA)A ) and ( YDR023W or YHR011W ) )</body>
        </notes>
        <listOfReactants>
          <speciesReference species="SER" stoichiometry="1"/>
          <speciesReference species="ATP" stoichiometry="1"/>
        </listOfReactants>
        <listOfModifiers>
          <modifierSpeciesReference species="BIOMASS"/>
        </listOfModifiers>
        <kineticLaw>
          <math xmlns="http://www.w3.org/1998/Math/MathML">
            <apply>
              <times/>
              <ci> delta </ci>
              <ci> rg98 </ci>
              <ci> v98 </ci>
              <apply>
                <power/>
                <ci> min_aa19 </ci>
                <cn> 0.1 </cn>
              </apply>
              <apply>
                <power/>
                <apply>
                  <divide/>
                  <apply>
                    <times/>
                    <apply>
                      <power/>
                      <ci> SER </ci>
                      <cn type="integer"> 1 </cn>
                    </apply>
                    <apply>
                      <power/>
                      <ci> ATP </ci>
                      <cn type="integer"> 1 </cn>
                    </apply>
                  </apply>
                  <cn type="integer"> 1 </cn>
                </apply>
                <cn> 0.1 </cn>
              </apply>
              <ci> BIOMASS </ci>
            </apply>
          </math>
        </kineticLaw>
      </reaction>
      <reaction id="R99" name="R99" reversible="false" fast="false">
        <notes>
          <body xmlns="http://www.w3.org/1999/xhtml">
        GENE_ASSOCIATION: ( ( TT(UGU)P or TT(CGU)K or TT(AGU)J ) and ( YIL078W or YKL194C ) )</body>
        </notes>
        <listOfReactants>
          <speciesReference species="THR" stoichiometry="1"/>
          <speciesReference species="ATP" stoichiometry="1"/>
        </listOfReactants>
        <listOfModifiers>
          <modifierSpeciesReference species="BIOMASS"/>
        </listOfModifiers>
        <kineticLaw>
          <math xmlns="http://www.w3.org/1998/Math/MathML">
            <apply>
              <times/>
              <ci> delta </ci>
              <ci> rg99 </ci>
              <ci> v99 </ci>
              <apply>
                <power/>
                <ci> min_aa19 </ci>
                <cn> 0.1 </cn>
              </apply>
              <apply>
                <power/>
                <apply>
                  <divide/>
                  <apply>
                    <times/>
                    <apply>
                      <power/>
                      <ci> THR </ci>
                      <cn type="integer"> 1 </cn>
                    </apply>
                    <apply>
                      <power/>
                      <ci> ATP </ci>
                      <cn type="integer"> 1 </cn>
                    </apply>
                  </apply>
                  <cn type="integer"> 1 </cn>
                </apply>
                <cn> 0.1 </cn>
              </apply>
              <ci> BIOMASS </ci>
            </apply>
          </math>
        </kineticLaw>
      </reaction>
      <reaction id="R100" name="R100" reversible="false" fast="false">
        <notes>
          <body xmlns="http://www.w3.org/1999/xhtml">
        GENE_ASSOCIATION: ( YDR268W or YOL097C )</body>
        </notes>
        <listOfReactants>
          <speciesReference species="TRP" stoichiometry="1"/>
          <speciesReference species="ATP" stoichiometry="1"/>
        </listOfReactants>
        <listOfModifiers>
          <modifierSpeciesReference species="BIOMASS"/>
        </listOfModifiers>
        <kineticLaw>
          <math xmlns="http://www.w3.org/1998/Math/MathML">
            <apply>
              <times/>
              <ci> delta </ci>
              <ci> rg100 </ci>
              <ci> v100 </ci>
              <apply>
                <power/>
                <ci> min_aa19 </ci>
                <cn> 0.1 </cn>
              </apply>
              <apply>
                <power/>
                <apply>
                  <divide/>
                  <apply>
                    <times/>
                    <apply>
                      <power/>
                      <ci> TRP </ci>
                      <cn type="integer"> 1 </cn>
                    </apply>
                    <apply>
                      <power/>
                      <ci> ATP </ci>
                      <cn type="integer"> 1 </cn>
                    </apply>
                  </apply>
                  <cn type="integer"> 1 </cn>
                </apply>
                <cn> 0.1 </cn>
              </apply>
              <ci> BIOMASS </ci>
            </apply>
          </math>
        </kineticLaw>
      </reaction>
      <reaction id="R101" name="R101" reversible="false" fast="false">
        <notes>
          <body xmlns="http://www.w3.org/1999/xhtml">
        GENE_ASSOCIATION: ( YGR185C and YPL097W )</body>
        </notes>
        <listOfReactants>
          <speciesReference species="TYR" stoichiometry="1"/>
          <speciesReference species="ATP" stoichiometry="1"/>
        </listOfReactants>
        <listOfModifiers>
          <modifierSpeciesReference species="BIOMASS"/>
        </listOfModifiers>
        <kineticLaw>
          <math xmlns="http://www.w3.org/1998/Math/MathML">
            <apply>
              <times/>
              <ci> delta </ci>
              <ci> rg101 </ci>
              <ci> v101 </ci>
              <apply>
                <power/>
                <ci> min_aa19 </ci>
                <cn> 0.1 </cn>
              </apply>
              <apply>
                <power/>
                <apply>
                  <divide/>
                  <apply>
                    <times/>
                    <apply>
                      <power/>
                      <ci> TYR </ci>
                      <cn type="integer"> 1 </cn>
                    </apply>
                    <apply>
                      <power/>
                      <ci> ATP </ci>
                      <cn type="integer"> 1 </cn>
                    </apply>
                  </apply>
                  <cn type="integer"> 1 </cn>
                </apply>
                <cn> 0.1 </cn>
              </apply>
              <ci> BIOMASS </ci>
            </apply>
          </math>
        </kineticLaw>
      </reaction>
      <reaction id="R102" name="R102" reversible="false" fast="false">
        <notes>
          <body xmlns="http://www.w3.org/1999/xhtml">
        GENE_ASSOCIATION: ( ( TV(CAC)D or TV(UAC)B or TV(AAC)J ) and YGR094W )</body>
        </notes>
        <listOfReactants>
          <speciesReference species="VAL" stoichiometry="1"/>
          <speciesReference species="ATP" stoichiometry="1"/>
        </listOfReactants>
        <listOfModifiers>
          <modifierSpeciesReference species="BIOMASS"/>
        </listOfModifiers>
        <kineticLaw>
          <math xmlns="http://www.w3.org/1998/Math/MathML">
            <apply>
              <times/>
              <ci> delta </ci>
              <ci> rg102 </ci>
              <ci> v102 </ci>
              <apply>
                <power/>
                <ci> min_aa19 </ci>
                <cn> 0.1 </cn>
              </apply>
              <apply>
                <power/>
                <apply>
                  <divide/>
                  <apply>
                    <times/>
                    <apply>
                      <power/>
                      <ci> VAL </ci>
                      <cn type="integer"> 1 </cn>
                    </apply>
                    <apply>
                      <power/>
                      <ci> ATP </ci>
                      <cn type="integer"> 1 </cn>
                    </apply>
                  </apply>
                  <cn type="integer"> 1 </cn>
                </apply>
                <cn> 0.1 </cn>
              </apply>
              <ci> BIOMASS </ci>
            </apply>
          </math>
        </kineticLaw>
      </reaction>
      <reaction id="R103" name="R103" reversible="false" fast="false">
        <notes>
          <body xmlns="http://www.w3.org/1999/xhtml">
        GENE_ASSOCIATION: ( YKL182W and YNR016C and YPL231W and YER061C and YDR058C and YNR008W )</body>
        </notes>
        <listOfReactants>
          <speciesReference species="ACCOA" stoichiometry="0.96"/>
          <speciesReference species="GLYC" stoichiometry="0.04"/>
          <speciesReference species="ATP" stoichiometry="1.92"/>
          <speciesReference species="NADH" stoichiometry="3.84"/>
        </listOfReactants>
        <listOfModifiers>
          <modifierSpeciesReference species="BIOMASS"/>
        </listOfModifiers>
        <kineticLaw>
          <math xmlns="http://www.w3.org/1998/Math/MathML">
            <apply>
              <times/>
              <ci> delta </ci>
              <ci> rg103 </ci>
              <ci> v103 </ci>
              <apply>
                <power/>
                <apply>
                  <divide/>
                  <apply>
                    <times/>
                    <apply>
                      <power/>
                      <ci> ACCOA </ci>
                      <cn type="integer"> 1 </cn>
                    </apply>
                    <apply>
                      <power/>
                      <ci> GLYC </ci>
                      <cn type="integer"> 1 </cn>
                    </apply>
                    <apply>
                      <power/>
                      <ci> ATP </ci>
                      <cn type="integer"> 1 </cn>
                    </apply>
                    <apply>
                      <power/>
                      <ci> NADH </ci>
                      <cn type="integer"> 1 </cn>
                    </apply>
                  </apply>
                  <cn type="integer"> 1 </cn>
                </apply>
                <cn> 0.1 </cn>
              </apply>
              <ci> BIOMASS </ci>
            </apply>
          </math>
        </kineticLaw>
      </reaction>
      <reaction id="R104" name="R104" reversible="false" fast="false">
        <listOfReactants>
          <speciesReference species="CARB" stoichiometry="1"/>
        </listOfReactants>
        <listOfModifiers>
          <modifierSpeciesReference species="BIOMASS"/>
        </listOfModifiers>
        <kineticLaw>
          <math xmlns="http://www.w3.org/1998/Math/MathML">
            <apply>
              <times/>
              <ci> delta </ci>
              <ci> rg104 </ci>
              <ci> v104 </ci>
              <apply>
                <power/>
                <apply>
                  <divide/>
                  <apply>
                    <power/>
                    <ci> CARB </ci>
                    <cn type="integer"> 1 </cn>
                  </apply>
                  <cn type="integer"> 1 </cn>
                </apply>
                <cn> 0.1 </cn>
              </apply>
              <ci> BIOMASS </ci>
            </apply>
          </math>
        </kineticLaw>
      </reaction>
      <reaction id="R105" name="R105" reversible="false" fast="false">
        <notes>
          <body xmlns="http://www.w3.org/1999/xhtml">
        GENE_ASSOCIATION: ( YBL068W and YMR300C and YML106W )</body>
        </notes>
        <listOfReactants>
          <speciesReference species="R5P" stoichiometry="1"/>
          <speciesReference species="ATP" stoichiometry="6"/>
        </listOfReactants>
        <listOfModifiers>
          <modifierSpeciesReference species="BIOMASS"/>
        </listOfModifiers>
        <kineticLaw>
          <math xmlns="http://www.w3.org/1998/Math/MathML">
            <apply>
              <times/>
              <ci> delta </ci>
              <ci> rg105 </ci>
              <ci> v105 </ci>
              <apply>
                <power/>
                <apply>
                  <divide/>
                  <apply>
                    <times/>
[truncated: 42,691 more chars]
