# Supplementary material for: Bridging the gap between gene expression and metabolic phenotype via kinetic models
Source: BMC Syst Biol. 2013 Jul 22;7:63. doi: 10.1186/1752-0509-7-63 (PMC3733621; doi:10.1186/1752-0509-7-63)
Supplement: Additional file 2 — Kinetic model (Zip file): MATLAB scripts for simulating the kinetic model and a XML file with the model in SBML format). [file 1752-0509-7-63-S2.zip › Kinetic model/yeast_response_to_histidine_starvation.m]

% Program to simulate the response of S. cerevisiae to histidine starvation
% 
% This program was used to obtain some of the results presented in the
% paper: 
% 
%     Bridging the gap between gene expression and metabolic phenotype via 
%     large-scale kinetic models
%     
%     Francisco G. Vital-Lopez, Anders Wallqvist, and Jaques Reifman
% 
%     Biotechnology HPC Software Applications Institute, Telemedicine and 
%     Advance Technology Research Center, U.S. Army Medical Research and 
%     Materiel Command, Ft. Detrick, MD 21702, USA 
%
% The program has three part:
%   1. Load a matlab structure with the model information and model
%   parameters
%   2. Simulate the model
%       This part uses two functions:
%           2a. gem_eval_rules: computes the overall gene expression
%           changes for each reaction
%           2b. km_yeast: the righ-hand-side of the system of ODEs
%           describing the mass balance of the metabolites. Metabolites and
%           reactions are in the same order as in the sheet "Stoich" of the
%           excel file "yeast_metabolic_network", which is included in the
%           Supplementary data
%   3. Plot the simulation results
%
% To run the program, locate the files included in the Kinetic model.zip
% file in a directory and run this program.
%
% Experimental data was taken from Moxley et al. Proc Natl Acad Sci USA.
% 2009, 106(16): 6477-82. For mutant and wild-type cultures:
%   Flux distributions
%   Gene expression data 
%   Free amino acid concentrations

%% Load data ==============================================================
% Load the model structure
load yeast_model    % Contains the model information in a matlab structure
                    % simular to the structure created by the COBRA toolbox
                    % from a SBML format file (Becker et al., Nat Protoc, 
                    % 2007, 2(3): 727-738.
% load simulation data
% Contains a struture "sim_data" with the following fields:
%   vref_mut:   reference flux distribution of mutant culture
%   vref_wld:   reference flux distribution of wild-type culture
%   ged_mut:    gene expression intensity of mutant culture
%   ged_wld:    gene expression intensity of wild-type culture
%   ratio:      gene expression ratio of wild-type to mutant cultures
%   lumped_rxns:    number of irreversible steps in lumped reactions
%   ri:         indexes of experimentally determined fluxes
load yeast_histidine_data 

%% Simulate the model =====================================================

% Note: this part of the code simulates the model by solving a system of
% ODEs for an arbitrary large time that ensure steady state. To reduce
% stiffness, the perturbations (e.g., gene expression changes) are
% introduced gradually as a function of time from the reference to the 
% treatment conditions.

% Simulation data
lumped_rxns = sim_data.lumped_rxns;
vref = sim_data.vref_mut;
ged_mut = sim_data.ged_mut;
ged_wld = sim_data.ged_wld;
ratio = sim_data.ratio;

% Stoichiometry
S = model.S;
[nc,nv] = size(S);  % get number of metabolites (nc) and number of 
                    % reactions (nv)
% Biomass drain fluxes
expib = 82:105;     % indeces of biomass drain fluxes
c_bio = [1 3 6 4 4 3 5 5 2 6 6 6 6 5 9 5 3 4 11 9 5 2.04 6 5]';     % c-mol of biomass precursors
bioi = 75;          % biomass conc index
bioj = 107;         % biomass formation reaction
rpsi = 83:102;      % Indeces of amino acid drain fluxes to biomass
mpsi = [34 43 30 26 39 27 52 35 38 46 33 50 40 25 29 49 37 31 41 51]; % Indeces of
                    % amino acids
mi_ext = 68:74; % Indexes of extracellular species
ri_ext = [1 17 18 34 19 40 37]; % Indexes of exchange fluxes of 
biomass_mw = 0.026; % Biomass molecular weight 
biomass_conc = 2.0; % Extracellular biomass concentration 
                        
% Metababolites whose balance are ignored (because they only participate in
% reactions with zero flux 
rzi = find(vref==0);
mzi = false(nc,1);
for i = 1:nc
    ri = find(model.S(i,:));
    ril = ismember(ri,rzi);
    if all(ril)
        mzi(i) = true;
    end        
end
mti = find(mzi);
ignore_i = mti;

% biomass precursors
% Indexes of reversible reactions
revp = model.rev==1;

% Model tunable parameters
alpha = 0.1;    % Kinetic order of biomass precursors in drain fluxes to
                % biomass
beta = 30;      % Parameter relate to equilibrium constant for reversible 
                % reactions
delta = 0.98;   % Biomass growth rate correction factor          
ki46 = 0.0227;  % 3-AT inhibition of glycine synthesis from serine
ki79 = 0.4866;  % 3-AT inhibition of histidine synthesis
                                % extracellular species
% Adjust kinetic order parameter for lumped reactions and drain fluxs to
% biomass
lpr = 1./lumped_rxns(:,1);
lpr(revp) = 1;
lpr(expib) = alpha;

% Set foward and backward rates for reversible reactions    
vpos = vref>0;      % indexes of reactions with positive fluxes
v0 = zeros(nv,2);   % v0: two column matrix with forward rates in the first
                    % column and backward rates in the second column. For
                    % irrversible reactions, the element in the second 
                    % column is zero. 
v0(vpos,1) = vref(vpos);
v0(~vpos,2) = -vref(~vpos);
revf = beta*ones(nv,1);
% Thermodynamic constraints on parallel routes
revf([29 54]) = (beta/(beta-1))^(1/2)/((beta/(beta-1))^(1/2)-1);
revf([25 30 31]) = (beta/(beta-1))^(2/3)/((beta/(beta-1))^(2/3)-1);  
v0(vpos&revp,1) = revf(vpos&revp).*vref(vpos&revp);
v0(vpos&revp,2) = (revf(vpos&revp)-1).*vref(vpos&revp);
v0((~vpos)&revp,1) = -(revf((~vpos)&revp)-1).*vref((~vpos)&revp);
v0((~vpos)&revp,2) = -revf((~vpos)&revp).*vref((~vpos)&revp);

% Set indexes and values of the reaction that are arbitrarily fixed.
% fxf should be a matrix of q by 3, each row corresponding to each fixed
% reaction. The first column should contain the indexes of the reactions.
% The second column the values of the reactions at initial time and the 
% third column the values reactions at the final time. 
%
fxf = [110 vref(110) vref(110)]; % set glucose feed


% Compute overall gene expression changes associated with each reaction
w = 1 + mean(log2([ged_mut ged_wld]),2);    
vp = gem_eval_rules(model,ratio,w);     

% Re-parameterize the model using the gene expression changes
v = v0.*[vp vp];   

% bioamss growth rate correction
v(expib,:) = v(expib,:)*delta;

% Set reaction-specific tunable parameters
v(46,1) = v(46,1)*ki46;  % Inhibition of glycine synthesis from serine 
                        % caused by decreased THF concentration, caused in 
                        % turn by off-target inhibitions of 3-aminotriazole 
v(79,:) = v(79,:)*ki79;  % Inhibition of the primary target of 
                        % 3-aminotriazole

% Set up data structure for ode system
data.S = S;             % Stoichiometric matrix
data.v0 = v0;           % Flux parameter at the reference conditions
data.v = v;             % Flux parameter
data.lpr = lpr;         % Adjusted kinetic orders
data.fxf = fxf;         % Fixed reactions 
data.tf = 2e7;          % Simulation time (arbitraly large number to ensure 
                        % steady state
data.bioi = bioi;         % Index of biomass species
data.bioj = bioj;        % Index of biomass formation reaction
data.r_prebio = expib;  % Indexes of biomass drain fluxes
data.c_bio = c_bio;     % C-mol of biomass precursors
data.biomass_mw = biomass_mw;
data.biomass_conc = biomass_conc;
data.ignore_i = ignore_i;   % Metabolite whose balance is ignored  
data.mi_ext = mi_ext;    % Indexes of extracellular species
data.ri_ext = ri_ext;    % Indexes of exchange fluxes of 
                                        % extracellular species
data.rpsi = rpsi;
data.mpsi = mpsi;

% Initial conditions                                       
c0 = ones(size(S,1),1);

% Simulate the models
options = odeset('NonNegative',1:size(S,1),'Reltol',1e-6);
[t,c] = ode15s(@(t,c) km_yeast(t,c,data),[0 1e8],c0,options);

% Extract concentration at final time
cend = c(end,:)';
% Compute fluxes at steady state
[dc,r] = km_yeast(t(end),cend,data);


%% Plot the results =======================================================

% Plot Predicted vs Experimentally determined fluxes ----------------------
% data to plot fluxes
ri = sim_data.ri;   % indexes of experimentally determined fluxes
vref_wld = sim_data.vref_wld;   % Experimentally determined fluxes of 
                                % wild-type culture

% Plot parameters                                
mfs = [];
mfs(1).back_c = 'w';
mfs(1).ax_c = 'k';
mfs(1).data_c = [0.33 0.33 1; 0 0 0; 0.5 0.5 0.5];
mfs(1).ax_lab_fs = 8;
mfs(1).ax_fs = 8;
mfs(1).fig_s = [3 3 7 3.5];
mfs(1).font = 'Helvetica';
mfs(1).msize = 10;
mfs(1).my_xlabel = {'Experimental {\itv}_{wild} (mmol\cdoth^{-1}\cdotg^{-1})', ...
                    'Predicted {\itv}_{wild} (mmol\cdoth^{-1}\cdotg^{-1})'};
mfs(1).my_ylabel = {'Predicted {\itv}_{wild} (arbitrary units)', ...
                    'Predicted log_2({\itc}_{wild}/{\itc}_{mut})'};
mfs(1).mypanel = {'A','B'};

% Plot prediced fluxes vs experimentally determined fluxes for wild-type 
% culture
x1 = vref_wld(ri);
y1 = r(ri);

% create figure
hf = figure;
set(hf,'Color',mfs(1).back_c,'Units','Inches','Position',mfs(1).fig_s);

% subplot
subplot(1,2,1)

% plot diagonal
axlim(1) = -3;
axlim(2) = 12;
plot(axlim,axlim,'--','Color',mfs(1).data_c(3,:))
xlim(axlim)
ylim(axlim)

% plot fluxes
hold on
plot(x1,y1,'.','Color',mfs(1).data_c(1,:),'MarkerSize',mfs(1).msize)
box on

set(gca,'FontName',mfs(1).font,'FontSize',mfs(1).ax_fs,'Color',mfs(1).back_c,...
    'xcolor',mfs(1).ax_c,'ycolor',mfs(1).ax_c)

xlabel(mfs(1).my_xlabel{1},'FontSize',mfs(1).ax_lab_fs,'FontName',mfs(1).font)
ylabel(mfs(1).my_ylabel{1},'FontSize',mfs(1).ax_lab_fs,'FontName',mfs(1).font)
axpos(1:2) = [0.07 0.12];
axpos(4) = 0.96 - axpos(2);
axpos(3) = axpos(4)/2;
set(gca,'Xtick',axlim(1):3:axlim(2),'Ytick',axlim(1):3:axlim(2),'Position',axpos)

% panel annotation
hpanel = annotation('textbox',[0.02 0.9 0.05 0.05],'String',mfs(1).mypanel{1},...
            'LineStyle','None','VerticalAlignment','Bottom','Margin',1,...
            'HorizontalAlignment','Left',...
            'FontSize',14,'FontName',mfs(1).font,'FontWeight','Bold');
set(hpanel,'Position',[0.01 0.94 0.05 0.05])

% GCN4 Plot predicted amino acids concentrations --------------------------

% Experimental aminoacids concentrations (0.82 is a correction factor to
% de-normalize data.
myaa = 0.82+[-1.421720987 3.371177841 -0.237848563 -0.434402824 -0.173327918 -2.235844221 -0.415037499 1.160464672 0.621488377 2.839805571 -2.527247003 2.179323699 -0.47579153 -0.054792473 -0.263406282 3.277984747 0.94373178];
% Indexes of amino acids
myai = [34 43 30 26 39 27 52 35 38 46 33 50 40 25 29 49 37];
% Label of amino acids
myl = {'Ala','Arg','Asp','Cys','Glu','Gly','His','Ile','Leu','Lys','Met','Phe','Pro','Ser','Thr','Tyr','Val'};    

% subplot
subplot(1,2,2)

% plot diagonal
myxlim = (round([min(myaa)-0.5 max(myaa)+0.5]));
myylim = (round([min(log2(cend(myai)))-0.5 max(log2(cend(myai)))+0.5]));
myxlim(1) = min(myxlim(1),myylim(1));
myxlim(2) = max(myxlim(2),myylim(2));
myylim = myxlim;
plot(myxlim,myylim,'--','Color',mfs(1).data_c(3,:))
xlim(myxlim)
ylim(myylim)
hold on

% plot aminoacid concentrations
plot(myaa,log2(cend(myai)),'.','Color',mfs(1).data_c(1,:),'MarkerSize',mfs(1).msize)
set(gca,'FontName',mfs(1).font,'FontSize',mfs(1).ax_fs)
xlabel(mfs(1).my_xlabel{2},'FontSize',mfs(1).ax_lab_fs,'FontName',mfs(1).font)
ylabel(mfs(1).my_ylabel{2},'FontSize',mfs(1).ax_lab_fs,'FontName',mfs(1).font)

% do labels
hax = get(hf,'CurrentAxes');
axpos(1:2) = [0.57 0.12];
axpos(4) = 0.96 - axpos(2);
axpos(3) = axpos(4)/2;
set(hax,'Position',axpos)

apos = get(hax,'Position');
mxlim = get(hax,'Xlim');
mylim = get(hax,'Ylim');

mx = apos(3)/(mxlim(2)-mxlim(1));
bx = apos(1)-mx*mxlim(1);
my = apos(4)/(mylim(2)-mylim(1));
by = apos(2)-my*mylim(1);

for i = 1:length(myaa) 
    if cend(myai(i)) > 0
        tx(2) = mx*myaa(i) + bx;
        ty(2) = my*log2(cend(myai(i))) + by;
        annotation('textbox',[tx(2) ty(2) 0.03 0.05],'String',myl{i},...
                    'LineStyle','None','VerticalAlignment','Bottom','Margin',1,...
                    'HorizontalAlignment','Left','FontSize',mfs(1).ax_fs,'FontName',mfs(1).font);
    end
end

% panel annotation
hpanel = annotation('textbox',[0.51 0.94 0.05 0.05],'String',mfs(1).mypanel{2},...
            'LineStyle','None','VerticalAlignment','Bottom','Margin',1,...
            'HorizontalAlignment','Left',...
            'FontSize',14,'FontName',mfs(1).font,'FontWeight','Bold');
