# Supplementary material for: Bridging the gap between gene expression and metabolic phenotype via kinetic models
Source: BMC Syst Biol. 2013 Jul 22;7:63. doi: 10.1186/1752-0509-7-63 (PMC3733621; doi:10.1186/1752-0509-7-63)
Supplement: Additional file 2 — Kinetic model (Zip file): MATLAB scripts for simulating the kinetic model and a XML file with the model in SBML format). [file 1752-0509-7-63-S2.zip › Kinetic model/yeast_response_to_histidine_starvation_sbml.m]

% Program to simulate the response of S. cerevisiae to histidine starvation
% 
% This program was used to obtain some of the results presented in the
% paper: 
% 
%     Bridging the gap between gene expression and metabolic phenotype via 
%     large-scale kinetic models
%     
%     Francisco G. Vital-Lopez, Anders Wallqvist, and Jaques Reifman
% 
%     Biotechnology HPC Software Applications Institute, Telemedicine and 
%     Advance Technology Research Center, U.S. Army Medical Research and 
%     Materiel Command, Ft. Detrick, MD 21702, USA 
%
% The program has three part:
%   1. Read the xml model file in SBML format
%   2. Simulate the model
%   3. Plot the simulation results
%
% To run the program, locate the files included in the Kinetic model.zip
% file in a directory and run this program.
%
% Experimental data was taken from Moxley et al. Proc Natl Acad Sci USA.
% 2009, 106(16): 6477-82. For mutant and wild-type cultures:
%   Flux distributions
%   Gene expression data 
%   Free amino acid concentrations

%% Load data ==============================================================
% Read the model structure
model = sbmlimport('yeast_metabolic_network.xml');

%% Simulate the model =====================================================

% Turn off dimensional analysis
configsetObj = getconfigset(model);
% configsetObj.CompileOptions.DimensionalAnalysis = false;
configsetObj.StopTime = 1e8;
configsetObj.SolverType = 'ode15s';
[t, c, names] = sbiosimulate(model,configsetObj);

% concentrations at final time
cend = c(end,:);

%% Plot the results =======================================================

% Plot parameters                                
mfs = [];
mfs(1).back_c = 'w';
mfs(1).ax_c = 'k';
mfs(1).data_c = [0.33 0.33 1; 0 0 0; 0.5 0.5 0.5];
mfs(1).ax_lab_fs = 8;
mfs(1).ax_fs = 8;
mfs(1).fig_s = [3 3 3.5 3.5];
mfs(1).font = 'Helvetica';
mfs(1).msize = 10;
mfs(1).my_xlabel = 'Experimental log_2({\itc}_{wild}/{\itc}_{mut})';
mfs(1).my_ylabel = 'Predicted log_2({\itc}_{wild}/{\itc}_{mut})';

% create figure
hf = figure;
set(hf,'Color',mfs(1).back_c,'Units','Inches','Position',mfs(1).fig_s);

% GCN4 Plot predicted amino acids concentrations --------------------------

% Experimental aminoacids concentrations (0.82 is a correction factor to
% de-normalize data.
myaa = 0.82+[-1.421720987 3.371177841 -0.237848563 -0.434402824 -0.173327918 -2.235844221 -0.415037499 1.160464672 0.621488377 2.839805571 -2.527247003 2.179323699 -0.47579153 -0.054792473 -0.263406282 3.277984747 0.94373178];
% Indexes of amino acids
myai = [34 43 30 26 39 27 52 35 38 46 33 50 40 25 29 49 37];
% Label of amino acids
myl = {'Ala','Arg','Asp','Cys','Glu','Gly','His','Ile','Leu','Lys','Met','Phe','Pro','Ser','Thr','Tyr','Val'};    

% plot diagonal
myxlim = (round([min(myaa)-0.5 max(myaa)+0.5]));
myylim = (round([min(log2(cend(myai)))-0.5 max(log2(cend(myai)))+0.5]));
myxlim(1) = min(myxlim(1),myylim(1));
myxlim(2) = max(myxlim(2),myylim(2));
myylim = myxlim;
plot(myxlim,myylim,'--','Color',mfs(1).data_c(3,:))
xlim(myxlim)
ylim(myylim)
hold on

% plot aminoacid concentrations
plot(myaa,log2(cend(myai)),'.','Color',mfs(1).data_c(1,:),'MarkerSize',mfs(1).msize)
set(gca,'FontName',mfs(1).font,'FontSize',mfs(1).ax_fs)
xlabel(mfs(1).my_xlabel,'FontSize',mfs(1).ax_lab_fs,'FontName',mfs(1).font)
ylabel(mfs(1).my_ylabel,'FontSize',mfs(1).ax_lab_fs,'FontName',mfs(1).font)

% do labels
hax = get(hf,'CurrentAxes');
axpos(1:2) = [0.12 0.12];
axpos(4) = 0.96 - axpos(2);
axpos(3) = axpos(4);
set(hax,'Position',axpos)

apos = get(hax,'Position');
mxlim = get(hax,'Xlim');
mylim = get(hax,'Ylim');

mx = apos(3)/(mxlim(2)-mxlim(1));
bx = apos(1)-mx*mxlim(1);
my = apos(4)/(mylim(2)-mylim(1));
by = apos(2)-my*mylim(1);

for i = 1:length(myaa) 
    if cend(myai(i)) > 0
        tx(2) = mx*myaa(i) + bx;
        ty(2) = my*log2(cend(myai(i))) + by;
        annotation('textbox',[tx(2) ty(2) 0.03 0.05],'String',myl{i},...
                    'LineStyle','None','VerticalAlignment','Bottom','Margin',1,...
                    'HorizontalAlignment','Left','FontSize',mfs(1).ax_fs,'FontName',mfs(1).font);
    end
end
