# Supplementary material for: Bridging the gap between gene expression and metabolic phenotype via kinetic models
Source: BMC Syst Biol. 2013 Jul 22;7:63. doi: 10.1186/1752-0509-7-63 (PMC3733621; doi:10.1186/1752-0509-7-63)
Supplement: Additional file 2 — Kinetic model (Zip file): MATLAB scripts for simulating the kinetic model and a XML file with the model in SBML format). [file 1752-0509-7-63-S2.zip › Kinetic model/yeast_response_to_weak_organic_acids.m]

% Program to simulate the response of S. cerevisiae to weak organic acid
% treatment
%
% This program was used to obtain some of the results presented in the
% paper: 
% 
%     Bridging the gap between gene expression and metabolic phenotype via 
%     large-scale kinetic models
%     
%     Francisco G. Vital-Lopez, Anders Wallqvist, and Jaques Reifman
% 
%     Biotechnology HPC Software Applications Institute, Telemedicine and 
%     Advance Technology Research Center, U.S. Army Medical Research and 
%     Materiel Command, Ft. Detrick, MD 21702, USA 
%
% The program has three part:
%   1. Load a matlab structure with the model information and model
%   parameters
%   2. Simulate the model to obtain data for Figure 6 in the paper
%       This part uses two functions:
%           2a. gem_eval_rules: computes the overall gene expression
%           changes for each reaction
%           2b. km_yeast: the righ-hand-side of the system of ODEs
%           describing the mass balance of the metabolites. Metabolites and
%           reactions are in the same order as in the sheet "Stoich" of the
%           excel file "yeast_metabolic_network", which is included in the
%           Supplementary data
%   3. Plot the simulation results
%
% To run the program, locate the files included in the Kinetic model.zip
% file in a directory and run this program.
%
% Experimental data was taken from Abbott et al. FEMS Yeast Res. 2007, 
% 7(6): 819-33. Data used:
%   Exchange fluxes used to estimate flux distributions 
%   Gene expression data 
%   Biomass and extracellular glucose concentrations
% 

%% Load data ==============================================================
% Load the model structure
load yeast_model    % Contains the model information in a matlab structure
                    % simular to the structure created by the COBRA toolbox
                    % from a SBML format file (Becker et al., Nat Protoc, 
                    % 2007, 2(3): 727-738.
% load simulation data
% Contains a struture "sim_data" with the following fields:
%   vref:           reference flux distribution (untreated culture)
%   ged_c_model:    gene expression intensity of mutant culture
%   ged_t_model:    gene expression intensity of wild-type culture
%   ratio:          gene expression ratio of wild-type to mutant cultures
%   lumped_rxns:    number of irreversible steps in lumped reactions
%   biomas_conc:    biomass concentration at the reference conditions
%   biomass_mw      biomass molecular weight
%   glcfeed:        extracellular glucose feed rate
%   acefeed:        extracellular acetate feed rate
load yeast_woa_data 

%% Simulate the model (Figure 6) ==========================================

% Note: this part of the code simulates the model by solving a system of
% ODEs for an arbitrary large time that ensure steady state. To reduce
% stiffness, the perturbations (e.g., gene expression changes) are
% introduced gradually as a function of time from the reference to the 
% treatment conditions.

% This program carries out 6 simulations for each weak organic acid (WOA)
% (acetate, benzoate, proprionate, sorbate):
%   1. Without transcriptional response
%   2. With transcriptional response
%   3. Without transcriptional response, without WOA treatment, and with
%       biomass and extracellular glucose fixed at the reference levels
%   4. With transcriptional response, without WOA treatment, and with
%       biomass and extracellular glucose fixed at the reference levels

% Simulation data
lumped_rxns = sim_data.lumped_rxns;
vref = sim_data.vref;
ged_c_model = sim_data.ged_c_model;
ged_t_model = sim_data.ged_t_model;
ratio = sim_data.ratio;
biomass_conc = sim_data.biomass_conc;
biomass_mw = sim_data.biomass_mw;
glcfeed = sim_data.glcfeed;
acefeed = sim_data.acefeed;
glcconc = sim_data.glcconc;

% Stoichiometry
S = model.S;
[nc,nv] = size(S);  % get number of metabolites (nc) and number of 
                    % reactions (nv)
% Biomass drain fluxes
expib = 82:105;     % indeces of biomass drain fluxes
c_bio = [1 3 6 4 4 3 5 5 2 6 6 6 6 5 9 5 3 4 11 9 5 2.04 6 5]';     % c-mol of biomass precursors
bioi = 75;          % biomass conc index
bioj = 107;         % biomass formation reaction
rpsi = 83:102;      % Indeces of amino acid drain fluxes to biomass
mpsi = [34 43 30 26 39 27 52 35 38 46 33 50 40 25 29 49 37 31 41 51]; % Indeces of
mi_ext = 68:74; % Indexes of extracellular species
ri_ext = [1 17 18 34 19 40 37]; % Indexes of exchange fluxes of 

% extracellular glucose concentration experimental values
% order: acetate, benzoate, proprionate, sorbate, control
glc_exp = [2.1 1.7 3.4 0.7 0.2];                    
bio_exp = [1.1183	1.1186	1.0486	1.1400 2.2777];

% Simulation cases
met_ignore = {[],[],[68 75],[68 75]}; 
a = [0 1 0 1];
aceupt = 2;

% biomass precursors
% Indexes of reversible reactions
revp = model.rev==1;

% Model tunable parameters
alpha = 0.1;    % Kinetic order of biomass precursors in drain fluxes to
                % biomass
beta = 30;      % Parameter relate to equilibrium constant for reversible 
                % reactions
                
% Reaction specific tunable parameter                
v109f = [30 30 1 1 1 1]; % WOA uptake rate

% Adjust kinetic order parameter for lumped reactions and drain fluxs to
% biomass
lpr = 1./lumped_rxns(:,1);
lpr(revp) = 1;
lpr(expib) = alpha;

% Initialize store variables
res = struct('pred',{});
for j = 1:length(a)
    % Initialize store variables
    pred = zeros(10,4);
    for i = 1:4    

        % Set indexes and values of the reaction that are arbitrarily fixed.
        % fxf should be a matrix of q by 3, each row corresponding to each fixed
        % reaction. The first column should contain the indexes of the reactions.
        % The second column the values of the reactions at initial time and the 
        % third column the values reactions at the final time. 
        %
        % In this example glucose and acetate feed rates and woa uptake 
        % rate are fixed.
        if (i == 1) && (j<=aceupt)
            vref(111) = acefeed;        % Feed of acetate
        else
            vref(111) = 0;
        end
        
        % set glucose and weak organic anion uptakes     
        fxf = [110 glcfeed glcfeed; 111 vref(111) vref(111); 109 vref(109) vref(109)*v109f(j)];

        % Set foward and backward rates for reversible reactions    
        vpos = vref>0;      % indexes of reactions with positive fluxes
        v0 = zeros(nv,2);   % v0: two column matrix with forward rates in the first
                            % column and backward rates in the second column. For
                            % irrversible reactions, the element in the second 
                            % column is zero. 
        v0(vpos,1) = vref(vpos);
        v0(~vpos,2) = -vref(~vpos);
        revf = beta*ones(nv,1);
        % Thermodynamic constraints on parallel routes
        revf([29 55]) = (beta/(beta-1))^(1/2)/((beta/(beta-1))^(1/2)-1);
        revf([25 30 31]) = (beta/(beta-1))^(2/3)/((beta/(beta-1))^(2/3)-1);  
        v0(vpos&revp,1) = revf(vpos&revp).*vref(vpos&revp);
        v0(vpos&revp,2) = (revf(vpos&revp)-1).*vref(vpos&revp);
        v0((~vpos)&revp,1) = -(revf((~vpos)&revp)-1).*vref((~vpos)&revp);
        v0((~vpos)&revp,2) = -revf((~vpos)&revp).*vref((~vpos)&revp);

        % Compute overall gene expression changes associated with each reaction
        w = 1 + mean(log2([ged_c_model ged_t_model(:,i)]),2);
        w(w<0) = 1;
        vp = gem_eval_rules(model,ratio(:,i),w);     

        % Re-parameterize the model using the gene expression changes 
        % a = 0: reference conditions; a = 1: treatment conditions
        v = v0.*(1-a(j) + a(j)*[vp vp]);   

        % Set up data structure for ode system
        data.S = S;             % Stoichiometric matrix
        data.v0 = v0;           % Flux parameter at the reference conditions
        data.v = v;             % Flux parameter
        data.lpr = lpr;         % Adjusted kinetic orders
        data.fxf = fxf;         % Fixed reactions 
        data.tf = 2e7;          % Simulation time (arbitraly large number to ensure 
                                % steady state
        data.bioi = bioi;         % Index of biomass species
        data.bioj = bioj;        % Index of biomass formation reaction
        data.r_prebio = expib;  % Indexes of biomass drain fluxes
        data.c_bio = c_bio;     % C-mol of biomass precursors
        data.biomass_mw = biomass_mw;    % Biomass molecular weight (no needed in this 
                                % example)
        data.biomass_conc = biomass_conc;  % Extracellular biomass concentration (no needed in 
                                % this example)
        data.ignore_i = met_ignore{j};   % Metabolite whose balance is ignored  
        data.mi_ext = mi_ext;    % Indexes of extracellular species
        data.ri_ext = ri_ext;    % Indexes of exchange fluxes of 
                                                % extracellular species
        data.rpsi = rpsi;
        data.mpsi = mpsi;
                                                
        % Initial conditions                                       
        c0 = ones(size(S,1),1);

        % Simulate the models
        options = odeset('NonNegative',1:size(S,1),'Reltol',1e-3,'AbsTol',1e-6);
        [t,c] = ode15s(@(t,c) km_yeast(t,c,data),[0 1e8],c0,options);

        % Extract concentration at final time
        cend = c(end,:)';
        % Compute fluxes at steady state
        [dc,r] = km_yeast(t(end),cend,data);
        pred(:,i) = [r([1 34 18 37 40 17]); cend(75)*biomass_conc; ...                    
                        sum(r(expib).*c_bio)*biomass_mw/(r(1)*0.18-r(17)*0.06*(r(17)<0)); ...
                        100*(1-3*r(19)/(6*r(1)-2*r(17)*(r(17)<0))); ...
                        cend(68)*glcconc];
    end
    res(j).pred = pred;
    % Display results
    myspecies = ['Glc  ';'CO2  ';'Eth  ';'Gly  ';'Lac  ';'Ace  ';'Cbio ';'Ybio ';'Clst ';'Cglc '];
    disp(' ')
    disp([myspecies num2str(pred,'%3.2f\t')])

end

%% Plot results for Figure 6 ==============================================

% Panel A normalized error for simulations:
%   1. Without transcriptional response
%   2. With transcriptional response
%
% Panel B normalized error for simulations:
%   3. Without transcriptional response, without WOA treatment, and with
%       biomass and extracellular glucose fixed at the reference levels
%   4. With transcriptional response, without WOA treatment, and with
%       biomass and extracellular glucose fixed at the reference levels

% Figure settings 
mci = 1;        % mci = 1: msb;
mfs(1).fig = 'w';
mfs(1).color = [1 0.8 0.8; 0 0 1; 1 1 1];
mfs(1).edge = 'k';
mfs(1).axes = 'k';
mfs(1).axesbck = 'w';
mfs(1).font = 'Helvetica';
mfs(1).fonts_ax = 8;
mfs(1).fonts_ann = 8;
mfs(1).fonts_lab = 8;
mfs(1).figsize = [3.35 4.0];
mfs(1).linew = 0.5;
mfs(1).marker = {'^','>','v','<','s','s'};
mfs(1).msize = 6;

% data to plot
pred_pc = res(1).pred;
pred_p = res(2).pred;
mypoints = [1:6 8 9];

% experimental data from Abbott and others (2007)
exp_p = [6.0890	12.2316	12.2647	12.9214	12.1221
        10.4490	22.5413	21.8031	24.0922	20.7605
        9.6021	21.2270	20.6056	21.6015	20.1798
        0.7908	0.5389	0.9551	1.0003	0.8272
        0.0500	0.0900	0.1000	0.1100	0.0900
        0.0200	-0.5709	0.0800	0.0300	0.0200
        2.2777	1.1183	1.1186	1.0486	1.1400
        0.0912	0.0454	0.0453	0.0430	0.0458
        99.4058	95.1402	95.6764	96.4834	93.4671
        0.2000	2.0998	1.7000	3.3961	0.6997];

% select points to compute distance   
exp_p = exp_p(mypoints,:);
pred_pc = pred_pc(mypoints,:);
pred_p = pred_p(mypoints,:);

% Compute distance between experimental data
dctt = (sum((repmat(exp_p(:,1),1,4)-exp_p(:,2:5)).^2));

% Compute distance between predictions and experimental data
dpct = []; 
dpct(1,:) = (sum(((repmat(exp_p(:,1),1,size(pred_pc,2))-pred_pc)).^2))./dctt;
dpct(2,:) = (sum(((exp_p(:,2:5)-pred_pc)).^2))./dctt;
dpct(3,:) = (sum(((repmat(exp_p(:,1),1,size(pred_p,2))-pred_p)).^2))./dctt;
dpct(4,:) = (sum(((exp_p(:,2:5)-pred_p)).^2))./dctt;

hf = figure;
set(hf,'Color',mfs(mci).fig,'Units','Inches','Position',[2 3 mfs(mci).figsize]);
subplot(2,1,1);

% Plot results
hb1 = bar([1 4 7 10],dpct(2,:),1/3);
hold on
hb2 = bar([2 5 8 11],dpct(4,:),1/3);
set(hb1,'FaceColor',mfs(mci).color(1,:))
set(hb2,'FaceColor',mfs(mci).color(2,:))

apos = [0.13 0.55 0.85 0.39];
set(gca,'Position',apos,'Color',mfs(mci).axesbck,'Box','on', ...
'XColor',mfs(mci).axes,'YColor',mfs(mci).axes,'FontSize',mfs(mci).fonts_ax)

xlim([0 12]);
ylim([0 1.2]);
set(gca,'Xtick',1.5:3:12,'XtickLabel',{'Acetate','Benzoate','Propionate','Sorbate'}, ...
    'Ytick',0:0.2:1.2)

% Axis labels
ht = title('WOA treatment');
tpos = get(ht,'Position');
tpos(2) = 1.06;
set(ht,'Position',tpos);
ylabel('Normalized error','FontSize',mfs(mci).fonts_ax)
hl = legend('No GED','GED');
set(hl,'Orientation','Horizontal','Box','off','Location','NorthOutside')
lpos = get(hl,'Position');
lpos(2) = apos(2)+apos(4)+0.01;
set(hl,'Position',lpos)
set(gca,'Position',apos)

% ref treatment annotation
hl3pos = [0.01 0.96 0.03 0.04];
hl3 = annotation('textbox',hl3pos,...
    'String','A','Margin',0,'LineStyle','None','HorizontalAlignment','Left','VerticalAlignment','Bottom', ...
    'FontName','Helvetica','FontWeight','Bold','FontSize',14);
set(hl3,'Position',hl3pos,'Color',mfs(mci).axes);

%==========================================================================
% plot panel B 
%==========================================================================

% data to plot
pred_pc = res(3).pred;
pred_p = res(4).pred;

% select points to compute distance   
pred_pc = pred_pc(mypoints,:);
pred_p = pred_p(mypoints,:);

dctt = (sum((repmat(exp_p(:,1),1,4)-exp_p(:,2:5)).^2));
dpct = []; 
dpct(1,:) = (sum(((repmat(exp_p(:,1),1,size(pred_pc,2))-pred_pc)).^2))./dctt;
dpct(2,:) = (sum(((exp_p(:,2:5)-pred_pc)).^2))./dctt;
dpct(3,:) = (sum(((repmat(exp_p(:,1),1,size(pred_p,2))-pred_p)).^2))./dctt;
dpct(4,:) = (sum(((exp_p(:,2:5)-pred_p)).^2))./dctt;

% Plot cases
subplot(2,1,2)

hb1 = bar([1 4 7 10],dpct(2,:),1/3);
hold on
hb2 = bar([2 5 8 11],dpct(4,:),1/3);
set(hb1,'FaceColor',mfs(mci).color(1,:))
set(hb2,'FaceColor',mfs(mci).color(2,:))
apos = [0.13 0.05 0.85 0.39];
set(gca,'Position',apos,'Color',mfs(mci).axesbck,'Box','on', ...
    'XColor',mfs(mci).axes,'YColor',mfs(mci).axes,'FontSize',mfs(mci).fonts_ax)

% Axis labels
ht = title('No WOA treatment');
tpos = get(ht,'Position');
tpos(2) = 1.06;
set(ht,'Position',tpos);
ylabel('Normalized Error','FontSize',mfs(mci).fonts_ax)

xlim([0 12]);
ylim([0 1.2]);
set(gca,'Xtick',1.5:3:12,'XtickLabel',{'Acetate','Benzoate','Propionate','Sorbate'}, ...
    'Ytick',0:0.2:1.2)

hl3pos = [0.01 0.46 0.03 0.04];
hl3 = annotation('textbox',[0.5+0.05 apos(2)+apos(4)+0.02 0.1 0.04],...
    'String','B','Margin',0,'LineStyle','None','HorizontalAlignment','Left','VerticalAlignment','Bottom', ...
    'FontName','Helvetica','FontWeight','Bold','FontSize',14);
set(hl3,'Position',hl3pos,'Color',mfs(mci).axes);
