# Supplementary material for: Bridging the gap between gene expression and metabolic phenotype via kinetic models
Source: BMC Syst Biol. 2013 Jul 22;7:63. doi: 10.1186/1752-0509-7-63 (PMC3733621; doi:10.1186/1752-0509-7-63)
Supplement: Additional file 3 — Metabolic network (Excel file): detailed description of the reactions in the metabolic network and lists of the ranked reactions according to its effect on reducing inconsistencies and on tolerance to 3-AT. [file 1752-0509-7-63-S3.xls]

## Sheet: Content
Supplementary Dataset 1 for "Bridging the Gap between Gene Expression and Metabolic Phenotype via Large-Scale Kinetic Models", Francisco G. Vital-Lopez, Anders Wallqvist, and Jaques Reifman
Sheet	Content
Fluxes	List of reaction; experimental flux distribution by Moxley et al. (2009); Enzyme comission number for each reaction; gene associated with each reaction
Metabolites	List of metabolites abbreviations
Stoich	Stiochimetric matrix of the metabolic network
gcn4 - Mechanism	List of reactions ranked according the reduction on the SSE achieved by their perturbation
gcn4 - Effect of GED	List of reactions ranked according their effect on 3-AT tolerance

## Sheet: Fluxes
		Wild type culture		Mutant culture
Reaction number	Reaction	Flux (Arbitrary units)	Standard deviation	Flux (Arbitrary units)	Standard deviation		E.C. number	Number of irreversible steps	RULES	Steps reversibility	Subsystem		GENES
1	GLCEXT + ATP -> G6P	724.453	43.3732	730.976	42.6401		2.7.1.1	2	( ( YDR342C or YDR345C or YHR092C or YHR094C or YHR096C or YMR011W ) and ( YCL040W or YFR053C or YGL253W ) )	II			YDR342C	YDR345C	YHR092C	YHR094C	YHR096C	YMR011W	YCL040W	YFR053C	YGL253W
2	G6P <=> F6P	492.888	35.9493	362.994	24.0943		5.3.1.9	1	( YBR196C )	R			YBR196C
3	F6P + ATP -> FBP	617.202	39.0466	577.665	35.9612		2.7.1.11	1	( YGR240C and YMR205C )	I			YGR240C	YMR205C
4	FBP <=> G3P + DHA						4.1.2.13 and 5.3.1.1	1	( YKL060C or ( YKL060C and YDR050C ) )	R			YKL060C	YDR050C
5	G3P <=> DHA						5.3.1.1	1	( YDR050C )	R			YDR050C
6	G3P <=> PEP + NADH + ATP	1269.68	81.8884	1234.82	78.542		1.2.1.12 and 2.7.2.3 and 5.4.2.1 and 4.2.1.11	1	( ( YGR192C or YJL052W or YJR009C ) and YCR012W and ( YDL021W or YKL152C ) and ( YGR254W or YHR174W or YMR323W or YOR393W ) )	RRRR			YGR192C	YJL052W	YJR009C	YCR012W	YDL021W	YKL152C	YGR254W	YHR174W	YMR323W	YOR393W
7	PEP -> PYR + ATP	1280.46	96.4865	1290.54	89.6392		2.7.1.40	1	( YAL038W or YOR347C )	I			YAL038W	YOR347C
8	G6P -> CO2 + P5P + 2 NADH	202.476	22.721	336.005	21.8499		5.3.1.9 and 1.1.1.49 and 3.1.1.31 and 1.1.1.44	3	( YBR196C and YNL241C and ( YGR248W or YHR163W ) and ( YGR256W or YHR183W ) )	RIII			YBR196C	YNL241C	YGR248W	YHR163W	YGR256W	YHR183W
9	P5P <=> X5P	127.816	15.3918	213.632	14.5432		5.1.3.1	1	( YJL121C )	R			YJL121C
10	P5P <=> R5P						5.3.1.6	1	( YOR095C )	R			YOR095C
11	S7P + G3P <=> X5P + R5P	-66.8234	7.6962	-109.786	7.2718		2.2.1.1	1	( ( YBR117C or YPR074C ) )	R			YBR117C	YPR074C
12	F6P + E4P <=> S7P + G3P	-66.8234	7.6962	-109.786	7.2718		2.2.1.2	1	( YGR043C or YLR354C )	R			YGR043C	YLR354C
13	X5P + E4P <=> F6P + G3P	60.993	7.696	103.846	7.2716		2.2.1.1	1	( ( YBR117C or YPR074C ) )	R			YBR117C	YPR074C
14	PYR -> ACA + CO2	1162.09	103.741	1035.51	149.062		4.1.1.1	2	( YLR044C or YGR087C or YLR134W or YDL080C )	II			YLR044C	YGR087C	YLR134W	YDL080C
15	ACA + NADH <=> ETH	662.316	63.0024	666.918	64.4976		1.1.1.1 and 1.1.1.2	1	( YBR145W or YDL168W or YGL256W or YMR083W or YMR303C or YOL086C )	R			YBR145W	YDL168W	YGL256W	YMR083W	YMR303C	YOL086C
16	ACA -> ACE + NADH	504.216	94.3892	371.791	134.475		1.2.1.3 and 1.2.1.5	1	( YER073W or YOR374W or YPL061W or YMR169C or YMR170C )	R			YER073W	YOR374W	YPL061W	YMR169C	YMR170C
17	ACE <=> ACEEXT	17.9053	2.98421	18.0297	3.00495			1	( YGR138C )				YGR138C
18	ETH -> ETHEXT	662.316	63.0024	666.918	64.4976			1		I
19	PYR -> PYREXT	0		0				1	( YKL217W )				YKL217W
20	ACE + ATP -> ACCOA	504.216	94.3892	371.791	134.475		6.2.1.1	1	( YAL054C or YLR153C )	I			YAL054C	YLR153C
21	OAAMIT -> PYRMIT + CO2	160.999	57.1229	54.6447	31.4887		1.1.1.37 and 1.1.1.38	1	( YKL085W and YKL029C )	RR			YKL085W	YKL029C
22	OAA + ATP -> PEP + CO2	19.4901	27.4805	67.8054	34.0052		4.1.1.49	1	( YKR097W )	I			YKR097W
23	PYR + CO2 + ATP -> OAA	239.327	67.4576	174.283	36.6422		6.4.1.1	1	( YBR218C or YGL062W )	I			YBR218C	YGL062W
24	PYRMIT -> ACCOAMIT + CO2 + NADH	5.656	51.3396	97.8174	113.236		1.2.4.1 and 2.3.1.12 and 1.8.1.4	2	( YER178W and YBR221C and YNL071W and YFL018C )	IIR			YER178W	YBR221C	YNL071W	YFL018C
25	OAAMIT + ACCOAMIT <=> CITMIT	515.076	103.068	496.43	112.793		2.3.3.1	1	( YCR005C or YNR001C or YPR001W )	R			YCR005C	YNR001C	YPR001W
26	CITMIT -> AKG + CO2 + NADH	466.607	73.2697	426.876	68.6649		4.2.1.3 and 1.1.1.42 and 1.1.1.41	1	( ( YJL200C or YLR304C ) and ( YDL066W or ( YNL037C and YOR136W ) ) )	RR			YJL200C	YLR304C	YDL066W	YNL037C	YOR136W
27	AKG -> FUM + CO2 + NADH + ATP	431.777	73.2668	394.105	68.6582		1.2.4.2 and 2.3.1.61 and 1.8.1.4 and 6.2.1.4 and 6.2.1.5 and 1.3.5.1	2	( YIL125W and YDR148C and ( YFL018C or YPL017C ) and ( ( YGR244C and YOR142W ) or ( YGR244C and YOR142W ) ) and ( YDR178W and ( YJL045W or YKL148C ) and YKL141W and YLL041C ) )	IIRRR			YIL125W	YDR148C	YFL018C	YPL017C	YGR244C	YOR142W	YGR244C	YOR142W	YDR178W	YJL045W	YKL141W	YKL148C	YLL041C
28	2 FUM <=> 2 OAAMIT + 2 NADH	215.888	36.6334	197.053	34.3291		4.2.1.2 and 1.1.1.37	1	( YPL262W and ( YDL078C or YKL085W or YOL126C ) )	RR			YPL262W	YDL078C	YKL085W	YOL126C
29	PYRMIT <=> PYR	127.475	87.2479	-77.3687	122.581			1		R
30	ACCOAMIT <=> ACCOA	-525.483	126.002	-406.483	176.678			1		R
31	OAAMIT <=> OAA	-243.974	85.4872	-156.85	73.5244			1		R
32	CITMIT <=> CIT	51.4823	37.8313	72.4511	50.7086			1		R
33	CIT <=> OAA + ACCOA	51.4823	37.8313	72.4511	50.7086		2.3.3.1	1	( YCR005C or YNR001C or YPR001W )	R			YCR005C	YNR001C	YPR001W
34	CO2 -> CO2EXT	2247.35	216.336	2265.56	213.343			1		I
35	DHA + NADH -> GLYC3P	9.74628	1.94926	9.81399	1.9628		1.1.1.8	1	( YDL022W )	I			YDL022W
36	GLYC3P -> GLYC	9.74628	1.94926	9.81399	1.9628		3.1.3.21	1	( YER062C and YIL053W )	I			YER062C	YIL053W
37	GLYC -> GLYCEXT	9.74628	1.94926	9.74628	1.94926			1	( YLL043W )				YLL043W
38	DHA -> MGX						4.2.3.3	1		I
39	MGX -> LACTATE						4.4.1.5 and 3.1.2.6	1	( YML004C and YDR272W )	RI			YML004C	YDR272W
40	LACTATE -> LACTATEEXT	0		0				1	( YKL217W )				YKL217W
41	NADH -> ATP							1
42	G6P + ATP -> CARB	29.3198	2.8619	29.331	2.8591		5.4.2.2 and 2.7.7.9 and 2.4.1.15 and 3.1.3.12 and 2.4.1.11 and 2.4.1.18	3	( ( YKL127W or YMR105C or YMR278W ) and YKL035W and ( YBR126C and YDR074W and YML100W and YMR261C ) and YDR074W and YFR015C and YEL011W )	RIII			YKL127W	YMR105C	YMR278W	YKL035W	YBR126C	YDR074W	YML100W	YMR261C	YDR074W	YFR015C	YEL011W
43	CARB + ATP -> G6P	29.3198	2.8619	29.331	2.8591		3.2.1.28 and 2.7.1.1 and 2.4.1.1	2	( ( YBR001C or YDR001C or YPR026W ) and ( YCL040W or YFR053C or YGL253W ) and YPR160W and YPR184W )	II			YBR001C	YDR001C	YPR026W	YCL040W	YFR053C	YGL253W	YPR160W	YPR184W
44	G3P + GLU -> SER + AKG + NADH	18.0256	6.1173	22.9593	1.8016		1.1.1.95 and 2.6.1.52 and 3.1.3.3	1	( ( YER081W or YIL074C ) and YOR184W and YGR208W )	RRI			YER081W	YIL074C	YOR184W	YGR208W
45	SER -> CYS	2.84	0.0415	2.07	0.0303		4.2.1.22 and 4.4.1.1 and 2.5.1.48 and 4.4.1.8 and 2.5.1.49 and 2.3.1.31 and 2.7.7.4 and 2.7.1.25 and 1.8.4.8 and 1.8.1.2	1	( ( YBR294W or YLR092W ) and YJR010W and YKL001C and YPR167C and ( YJR137C or YFR030W ) and YNL277W and YGR155W and YAL012W and YJR130C )	IR			YBR294W	YLR092W	YJR010W	YKL001C	YPR167C	YJR137C	YFR030W	YNL277W	YGR155W	YAL012W	YJR130C
46	SER <=> GLY + METTHF	8.9165	6.1243	14.0198	1.7972		2.1.2.1	1	( YBR263W or YLR058C )	R			YBR263W	YLR058C
47	GLY -> CO2 + METTHF + NADH	8.0734	3.6852	6.0983	1.012		1.4.4.2 and 2.1.2.10	2	( YMR189W and YDR019C )	II			YMR189W	YDR019C
48	THR <=> GLY + ACA	7.0012	2.6137	0.1011	1.1397		4.1.2.5	1	( YEL046C )	R			YEL046C
49	OAA + GLU <=> ASP + AKG	27.4137	2.7135	21.02	1.2157		2.6.1.1	1	( YKL106W or YLR027C )	R			YKL106W	YLR027C
50	ASP + ATP + GLN <=> ASN + GLU						6.3.5.4	0	( YGR124W or YPR145W )	R			YGR124W	YPR145W
51	ASP + 2 NADH -> HSER	17.8421	2.668	11.46	1.1707		1.1.1.3 and 1.2.1.11 and 2.7.2.4	2	( YER052C and YDR158W and YJR139C )	IIR			YER052C	YDR158W	YJR139C
52	HSER + ATP -> THR	16.492	2.6668	10.09	1.1694		2.7.1.39 and 4.2.3.1	2	( YHR025W and YCR053W )	II			YHR025W	YCR053W
53	HSER + METTHF + ACCOA + 2 ATP -> MET + ACE + 3 NADH	1.35	0.0197	1.37	0.02		2.3.1.31 and 2.5.1.48 and 2.5.1.49 and 4.4.1.8 and 2.1.1.14	3	( ( YBR294W or YLR092W ) and YJR010W and YKL001C and YPR167C and ( YJR137C or YFR030W ) and YNL277W and ( YJR130C or ( YJR130C or YLR303W ) ) and YER091C )	III			YBR294W	YLR092W	YJR010W	YKL001C	YPR167C	YJR137C	YFR030W	YNL277W	YLR303W	YER091C
54	PYRMIT + GLU <=> ALA + AKG	3.8089	0.8039	5.7604	1.5941		2.6.1.2	1	( YLR089C )	R			YLR089C
55	PYR + GLU <=> ALA + AKG	4.3213	0.8058	3.32	1.5965		2.6.1.2	1	( YDR111C )	R			YDR111C
56	THR + PYRMIT + NADH -> MOP + CO2	4.08	0.0597	4.09	0.0598		4.3.1.19 and 2.2.1.6 and 1.1.1.86 and 4.2.1.9	3	( YER086W and ( YER178W and YBR221C ) and ( YCL009C or YMR108W ) and YLR355C and YJR016C )	IIRI			YCL009C	YMR108W	YJR016C	YLR355C	YER086W	YER178W	YBR221C
57	MOP + GLU <=> ILE + AKG	4.08	0.0597	4.09	0.0598		2.6.1.42	1	( YJR148W or YHR208W )	R			YJR148W	YHR208W
58	2 PYRMIT + NADH -> AKIV + CO2	12.0101	0.1252	12.28	0.1279		1.2.4.1 and 2.2.1.6 and 1.1.1.86 and 4.2.1.9	3	( YER178W and YBR221C and ( YCL009C or YMR108W ) and YLR355C and YJR016C )	IIRI			YCL009C	YMR108W	YJR016C	YLR355C	YER178W	YBR221C
59	AKIV + GLU <=> VAL + AKG	5.2401	0.0766	5.39	0.0788		2.6.1.42	1	( YHR208W or YJR148W )	R			YHR208W	YJR148W
60	AKIV + ACCOAMIT -> IOS + CO2 + NADH	6.7701	0.099	6.89	0.1007		2.3.3.13 and 4.2.1.33 and 1.1.1.85	2	( ( YOR108W or YNL104C ) and YGL009C and YCL018W )	IRI			YOR108W	YNL104C	YGL009C	YCL018W
61	IOS + GLU <=> LEU + AKG	6.7701	0.099	6.89	0.1007		2.6.1.42	1	( YHR208W or YJR148W )	R			YHR208W	YJR148W
62	AKG + NADH <=> GLU	27.4805	0.2757	25.8902	0.2744		1.4.1.4	1	( YOR375C or YAL062W )	R			YOR375C	YAL062W
63	GLU + 2 NADH <=> PRO	4.24	0.062	4.28	0.0626		1.5.1.12 and 1.5.1.2	1	( YHR037W and YER023W )	RR			YHR037W	YER023W
64	GLU + ATP -> GLN						6.3.1.2	1	( YPR035W )	I			YPR035W
65	2 GLU + NADH <=> ORN + AKG	5.81	0.0849	3.72	0.0544		1.5.1.12 and 2.6.1.13	1	( YHR037W and YLR438W )	RR			YHR037W	YLR438W
66	ORN + ASP + CO2 + ATP -> ARG + FUM	5.81	0.0849	3.72	0.0544		2.1.3.3 and 6.3.4.5 and 4.3.2.1	3	( YJL088W and YOL058W and YHR018C )	III			YJL088W	YOL058W	YHR018C
67	ARG + ATP -> ORN + CO2						3.5.3.1 and 6.3.4.6 and 3.5.1.54	1	( YPL111W and YBR208C )	IRR			YPL111W	YBR208C
68	AKG + ACCOA -> HCIT	7.35	0.1075	6.8801	0.1006		2.3.3.14	1	( YDL182W or YDL131W )	I			YDL182W	YDL131W
69	HCIT + GLU <=> AAP + AKG + CO2 + NADH	7.35	0.1075	6.8801	0.1006		4.2.1.36 and 1.1.1.87 and 2.6.1.57	1	( YDR234W and YIL094C and YGL202W )	RRRRR			YDR234W	YIL094C	YGL202W
70	AAP + NADH -> AASA	7.35	0.1075	6.8801	0.1006		1.2.1.31	3	( YBR115C )	III			YBR115C
71	AASA + GLU <=> LYS + AKG	7.35	0.1075	6.8801	0.1006		1.5.1.10 and 1.5.1.7	1	( YNR050C and YIR034C )	RR			YNR050C	YIR034C
72	E4P + 2 PEP + NADH + ATP -> CHOR	5.8301	0.0607	5.94	0.0618		2.5.1.54 and 4.2.3.4 and 4.2.1.10 and 1.1.1.25 and 2.7.1.71 and 2.5.1.19 and 4.2.3.5	4	( ( YBR249C or YDR035W ) and YDR127W and YGL148W )	IIRRIRI			YBR249C	YDR127W	YGL148W	YDR035W
73	CHOR -> PPHN	5.8301	0.0607	5.94	0.0618		5.4.99.5	1	( YPR060C )	R			YPR060C
74	PPHN <=> HPP + CO2 + NADH	2.58	0.0377	2.62	0.0383		1.3.1.13	1	( YBR166C )	R			YBR166C
75	HPP + GLU <=> TYR + AKG	2.58	0.0377	2.62	0.0383		2.6.1.57	1	( YGL202W or YHR137W )	R			YGL202W	YHR137W
76	PPHN <=> PHP + CO2	3.2501	0.0475	3.32	0.0485		4.2.1.51	1	( YNL316C )	R			YNL316C
77	PHP + GLU <=> PHE + AKG	3.2501	0.0475	3.32	0.0485		2.6.1.57	1	( YGL202W or YHR137W )	R			YGL202W	YHR137W
78	CHOR + GLN + R5P + SER + ATP -> GLU + PYR + CO2 + G3P + TRP						2.7.6.1 and 4.1.3.27 and 2.4.2.18 and 5.3.1.24 and 4.1.1.48 and 4.2.1.20	1	( YBL068W or YER099C or YHL011C or YKL181W or YOL061W ) and ( YER090W or YKL211C ) and YDR354W and YDR007W and YKL211C and YGL026C	RIRRRR			YBL068W	YER099C	YHL011C	YKL181W	YOL061W	YER090W	YKL211C	YDR354W	YDR007W	YKL211C	YGL026C
79	R5P + METTHF + 2 ATP -> IAP	1.87	0.0273	2.04	0.0298		2.7.6.1 and 2.4.2.17 and 3.6.1.31 and 3.5.4.19 and 5.3.1.16 and HisFH and 4.2.1.19	5	( ( YBL068W or YER099C or YHL011C or YKL181W or YOL061W ) and YER055C and YCL030C and YIL020C and YBR248C and YOR202W )	RRIIIII			YBL068W	YER099C	YHL011C	YKL181W	YOL061W	YER055C	YCL030C	YIL020C	YBR248C	YOR202W
80	IAP + GLU -> HIS + AKG + 2 NADH	1.87	0.0273	2.04	0.0298		2.6.1.9 and 3.1.3.15 and 1.1.1.23	3	( YCL030C and YIL116W and YFR025C )	RIII			YCL030C	YIL116W	YFR025C
81	GLN + AKG + NADH -> 2 GLU						1.4.1.14	1	( YDL171C )	I			YDL171C
82	METTHF + ATP -> METTHFOUT	13.7624	9.7625	16.6805	2.5292			1		I
83	ALA + ATP -> ALAOUT	8.1301	0.1189	9.08	0.1328		6.1.1.7	1	( ( TA(AGC)D or TA(AGC)P or TA(AGC)M2 or TA(AGC)M1 or TA(AGC)L or TA(AGC)K1 or TA(AGC)K2 or TA(AGC)J or TA(UGC)O or TA(UGC)L or TA(UGC)A ) and YOR335C )	I			TA(AGC)D	TA(AGC)P	TA(AGC)M2	TA(AGC)M1	TA(AGC)L	TA(AGC)K1	TA(AGC)K2	TA(AGC)J	TA(UGC)O	TA(UGC)L	TA(UGC)A	YOR335C
84	ARG + ATP -> ARGOUT	5.81	0.0849	3.72	0.0544		6.1.1.19	1	( ( TR(UCU)E or TR(ACG)D or TR(CCG)L ) and ( YDR341C or YHR091C ) )	I			TR(UCU)E	TR(ACG)D	TR(CCG)L	YDR341C	YHR091C
85	ASP + ATP -> ASPOUT	6.89047	0.1399	5.8316	0.1398		6.1.1.12	1	( TD(GUC)J1 and ( YLL018C or YPL104W ) )	I			TD(GUC)J1	YLL018C	YPL104W
86	ASN + ATP -> ASNOUT	2.67963		3.7284			6.1.1.22	1	( TN(GUU)C or TN(GUU)K ) and ( YCR024C or YHR019C )	I			TN(GUU)C	TN(GUU)K	YCR024C	YHR019C
87	CYS + ATP -> CYSOUT	2.84	0.0415	2.07	0.0303		6.1.1.16	1	( TC(GCA)P1 and YNL247W )	I			TC(GCA)P1	YNL247W
88	GLU + ATP -> GLUOUT	8.7152	0.2548	8.9451	0.2616		6.1.1.17	1	( ( TE(CUC)D or TE(UUC)E1 or TE(UUC)B or TE(UUC)C or TE(UUC)P or TE(UUC)M or TE(UUC)L or TE(UUC)K or TE(UUC)J ) and ( YGL245W or YOL033W ) )	I			TE(CUC)D	TE(UUC)E1	TE(UUC)B	TE(UUC)C	TE(UUC)P	TE(UUC)M	TE(UUC)L	TE(UUC)K	TE(UUC)J	YGL245W	YOL033W
89	GLN + ATP -> GLNOUT	8.7152		8.9451			6.1.1.18	1	( TQ(UUG)E2 or TQ(UUG)E1 or TQ(UUG)D3 or TQ(UUG)D1 or TQ(UUG)D2 or TQ(UUG)C or TQ(UUG)B or TQ(CUG)M or TQ(UUG)L ) and YOR168W	I			TQ(UUG)E2	TQ(UUG)E1	TQ(UUG)D3	TQ(UUG)D1	TQ(UUG)D2	TQ(UUG)C	TQ(UUG)B	TQ(CUG)M	TQ(UUG)L	YOR168W
90	GLY + ATP -> GLYOUT	7.8502	0.1148	7.95	0.1162		6.1.1.14	1	( ( TG(CCC)D or TG(CCC)O or TG(GCC)E or TG(GCC)D2 or TG(UCC)O or TG(UCC)N ) and ( YBR121C or YPR081C ) )	I			TG(CCC)D	TG(CCC)O	TG(GCC)E	TG(GCC)D2	TG(UCC)O	TG(UCC)N	YBR121C	YPR081C
91	HIS + ATP -> HISOUT	1.87	0.0273	2.04	0.0298		6.1.1.21	1	( ( TH(GUG)E1 or TH(GUG)M or TH(GUG)K ) and YPR033C )	I			TH(GUG)E1	TH(GUG)M	TH(GUG)K	YPR033C
92	ILE + ATP -> ILEOUT	4.08	0.0597	4.09	0.0598		6.1.1.5	1	( TI(AAU)L1 and ( YBL076C or YPL040C ) )	I			TI(AAU)L1	YBL076C	YPL040C
93	LEU + ATP -> LEUOUT	6.7701	0.099	6.89	0.1007		6.1.1.4	1	( ( TL(GAG)G or TL(UAA)J ) and ( YLR382C or YPL160W ) )	I			TL(GAG)G	TL(UAA)J	YLR382C	YPL160W
94	LYS + ATP -> LYSOUT	7.35	0.1075	6.8801	0.1006		6.1.1.6	1	( TK(CUU)J and ( YDR037W or YNL073W ) )	I			TK(CUU)J	YDR037W	YNL073W
95	MET + ATP -> METOUT	1.35	0.0197	1.37	0.02		6.1.1.10	1	( ( TM(CAU)J3 or TM(CAU)J1 ) and ( YGR171C or YGR264C ) )	I			TM(CAU)J3	TM(CAU)J1	YGR171C	YGR264C
96	PHE + ATP -> PHEOUT	3.2501	0.0475	3.32	0.0485		6.1.1.20	1	( YFL022C or YLR060W )	I			YFL022C	YLR060W
97	PRO + ATP -> PROOUT	4.24	0.062	4.28	0.0626		6.1.1.15	1	( ( TP(AGG)C or TP(AGG)N ) and ( YER087W ) )	I			TP(AGG)C	TP(AGG)N	YER087W
98	SER + ATP -> SEROUT	6.2701	0.0917	6.87	0.1004		6.1.1.11	1	( ( TS(AGA)E or TS(AGA)D3 or TS(AGA)D2 or TS(AGA)D1 or TS(AGA)B or TS(AGA)P or TS(AGA)M or TS(AGA)L or TS(AGA)J or TS(AGA)A ) and ( YDR023W or YHR011W ) )	I			TS(AGA)E	TS(AGA)D3	TS(AGA)D2	TS(AGA)D1	TS(AGA)B	TS(AGA)P	TS(AGA)M	TS(AGA)L	TS(AGA)J	TS(AGA)A	YDR023W	YHR011W
99	THR + ATP -> THROUT	5.41	0.0791	6	0.0877		6.1.1.3	1	( ( TT(UGU)P or TT(CGU)K or TT(AGU)J ) and ( YIL078W or YKL194C ) )	I			TT(UGU)P	TT(CGU)K	TT(AGU)J	YIL078W	YKL194C
100	TRP + ATP -> TRPOUT	0.98		0.98			6.1.1.2	1	( YDR268W or YOL097C )	I			YDR268W	YOL097C
101	TYR + ATP -> TYROUT	2.58	0.0377	2.62	0.0383		6.1.1.1	1	( YGR185C and YPL097W )	I			YGR185C	YPL097W
102	VAL + ATP -> VALOUT	5.2401	0.0766	5.39	0.0788		6.1.1.9	1	( ( TV(CAC)D or TV(UAC)B or TV(AAC)J ) and YGR094W )	I			TV(CAC)D	TV(UAC)B	TV(AAC)J	YGR094W
103	0.96 ACCOA + 0.04 GLYC + 3.84 NADH + 1.92 ATP -> LIPID	29.331	2.8589	29.3355	2.859			1	( YKL182W and YNR016C and YPL231W and YER061C and YDR058C and YNR008W )	I			YKL182W	YNR016C	YPL231W	YER061C	YDR058C	YNR008W
104	CARB -> CARB2BIO	29.3198	2.8619	29.331	2.8591			1		I
105	R5P + 6 ATP -> RNA	10.593	1.0283	10.5494	1.0289		2.7.6.1 and 2.4.2.14 and 2.4.2.10	1	( YBL068W and YMR300C and YML106W )	I			YBL068W	YMR300C	YML106W
106	ATP -> ATP2MAINTENANCE							1		I
107	1.53 ATP -> BIOMASS	778.877		777.289				1		I
108	2 ATP + AHCYT -> AHEXT							1	( ( YPL058C or YGR138C ) and ( YGL008C ) )	I			YPL058C	YGL008C	YGR138C
109	AHEXT -> AHCYT	0		0				1		I
110	GLCIN -> GLCEXT							1		I
111	ACEIN -> ACEEXT	0		0				1		I
112	ETHIN -> ETHEXT	0		0				1		I
113	CO2IN -> CO2EXT	0		0				1		I
114	LACTATEIN -> LACTATEEXT	0		0				1		I
115	GLYCIN -> GLYCEXT	0		0				1		I
116	PYRIN -> PYREXT	0		0				1		I
117	BIOMASSIN -> BIOMASS	0		0				1		I
118	GLCEXT -> GLCOUT							1		I
119	ACEEXT -> ACEOUT							1		I
120	ETHEXT -> ETHOUT							1		I
121	CO2EXT -> CO2OUT							1		I
122	LACTATEEXT -> LACTATEOUT							1		I
123	GLYCEXT - GLYCOUT							1		I
124	PYREXT -> PYROUT							1		I
125	BIOMASS -> BIOMASSOUT							1		I

## Sheet: Metabolites
Metabolites
Symbol	Name
G6P	Glucose-6-phosphate
F6P	Fructose-6-phosphate
FBP	Fructose-1,6-biphosphate
G3P	Glyceraldehyde-3-phosphate
PEP	Phosphoenolpyruvate
PYR	Pyruvate
CO2	Carbon dioxide
P5P	Ribulose-5-phosphate
X5P	Xylulose-5-phosphate
E4P	Erythrose-4-phosphate
S7P	Heptulose-7-phosphate
R5P	Ribose-5-phosphate
ACA	Acetaldehyde
ETH	Ethanol
ACE	Acetate
ACCOA	Acetyl-CoA
OAAMIT	Oxaoloacetate (mitochondrial)
PYRMIT	Pyruvate (mitochondrial)
OAA	Oxaoloacetate
ACCOAMIT	Acetyl-CoA (mitochondrial)
CITMIT	Citrate (mitochondrial)
AKG	Alpha-ketoglutarate
FUM	Fumarate
CIT	Citrate
SER	Serine
CYS	Cysteine
GLY	Glycine
METTHF	Methylene-tetrahydrofolate
THR	Threonine
ASP	Aspartate
ASN	Asparagine
HSER	Homoserine
MET	Methionine
ALA	Alanine
ILE	Isoleucine
AKIV	Oxoisovalerate
VAL	Valine
LEU	Leucine
GLU	Glutamate
PRO	Proline
GLN	Glutamine
ORN	Ornithine
ARG	Arginine
HCIT	Homocitrate
AASA	Aminoadipate semialdehyde
LYS	Lysine
CHOR	Chorismate
PPHN	Prephenate
TYR	Tyrosine
PHE	Phenylalanine
TRP	Tryptophane
HIS	Histidine
MOP	(3S)-3-Methyl-2-oxopentanoate
IOS	(2S)-2-Isopropyl-3-oxosuccinate
HPP	4-Hydroxyphenylpyruvate
PHP	Phenylpyruvate
IAP	Imidazole-acetol phosphate
AAP	L-2-Aminoadipate
LACTATE	Lactate
DHA	Dihydroxyacetone phosphate
GLYC3P	Glycerol-3-phosphate
GLYC	Glycerol
MGX	Methylglyoxal
CARB	Carbohydrates
ATP	Adenosine triphosphate
NADH	Nicotinamide adenine dinucleotide
AHCYT	Weak organic acid (cytosolic)
GLCEXT	Glucose (extracellular)
ACEEXT	Acetate (extracellular)
ETHEXT	Ethanol (extracellular)
CO2EXT	Carbon dioxide (extracellular)
PYREXT	Pyruvate (extracellular)
LACTATEEXT	Lactate (extracellular)
GLYCEXT	Glycerol (extracellular)
BIOMASS	Biomass

## Sheet: Stoich
Stoichiometry Matrix		GLCEXT + ATP -> G6P	G6P <=> F6P	F6P + ATP -> FBP	FBP <=> G3P + DHA	G3P <=> DHA	G3P <=> PEP + NADH + ATP	PEP -> PYR + ATP	G6P -> CO2 + P5P + 2 NADH	P5P <=> X5P	P5P <=> R5P	S7P + G3P <=> X5P + R5P	F6P + E4P <=> S7P + G3P	X5P + E4P <=> F6P + G3P	PYR -> ACA + CO2	ACA + NADH <=> ETH	ACA -> ACE + NADH	ACE <=> ACEEXT	ETH -> ETHEXT	PYR -> PYREXT	ACE + ATP -> ACCOA	OAAMIT -> PYRMIT + CO2	OAA + ATP -> PEP + CO2	PYR + CO2 + ATP -> OAA	PYRMIT -> ACCOAMIT + CO2 + NADH	OAAMIT + ACCOAMIT <=> CITMIT	CITMIT -> AKG + CO2 + NADH	AKG -> FUM + CO2 + NADH + ATP	2 FUM <=> 2 OAAMIT + 2 NADH	PYRMIT <=> PYR	ACCOAMIT <=> ACCOA	OAAMIT <=> OAA	CITMIT <=> CIT	CIT <=> OAA + ACCOA	CO2 -> CO2EXT	DHA + NADH -> GLYC3P	GLYC3P -> GLYC	GLYC -> GLYCEXT	DHA -> MGX	MGX -> LACTATE	LACTATE -> LACTATEEXT	NADH -> ATP	G6P + ATP -> CARB	CARB + ATP -> G6P	G3P + GLU -> SER + AKG + NADH	SER -> CYS	SER <=> GLY + METTHF	GLY -> CO2 + METTHF + NADH	THR <=> GLY + ACA
	Flx Nr :	1	2	3	4	5	6	7	8	9	10	11	12	13	14	15	16	17	18	19	20	21	22	23	24	25	26	27	28	29	30	31	32	33	34	35	36	37	38	39	40	41	42	43	44	45	46	47	48
1	G6P	1	-1	0	0	0	0	0	-1	0	0	0	0	0	0	0	0	0	0	0	0	0	0	0	0	0	0	0	0	0	0	0	0	0	0	0	0	0	0	0	0	0	-1	1	0	0	0	0	0
2	F6P	0	1	-1	0	0	0	0	0	0	0	0	-1	1	0	0	0	0	0	0	0	0	0	0	0	0	0	0	0	0	0	0	0	0	0	0	0	0	0	0	0	0	0	0	0	0	0	0	0
3	FBP	0	0	1	-1	0	0	0	0	0	0	0	0	0	0	0	0	0	0	0	0	0	0	0	0	0	0	0	0	0	0	0	0	0	0	0	0	0	0	0	0	0	0	0	0	0	0	0	0
4	G3P	0	0	0	1	-1	-1	0	0	0	0	-1	1	1	0	0	0	0	0	0	0	0	0	0	0	0	0	0	0	0	0	0	0	0	0	0	0	0	0	0	0	0	0	0	-1	0	0	0	0
5	PEP	0	0	0	0	0	1	-1	0	0	0	0	0	0	0	0	0	0	0	0	0	0	1	0	0	0	0	0	0	0	0	0	0	0	0	0	0	0	0	0	0	0	0	0	0	0	0	0	0
6	PYR	0	0	0	0	0	0	1	0	0	0	0	0	0	-1	0	0	0	0	-1	0	0	0	-1	0	0	0	0	0	1	0	0	0	0	0	0	0	0	0	0	0	0	0	0	0	0	0	0	0
7	CO2	0	0	0	0	0	0	0	1	0	0	0	0	0	1	0	0	0	0	0	0	1	1	-1	1	0	1	1	0	0	0	0	0	0	-1	0	0	0	0	0	0	0	0	0	0	0	0	1	0
8	P5P	0	0	0	0	0	0	0	1	-1	-1	0	0	0	0	0	0	0	0	0	0	0	0	0	0	0	0	0	0	0	0	0	0	0	0	0	0	0	0	0	0	0	0	0	0	0	0	0	0
9	X5P	0	0	0	0	0	0	0	0	1	0	1	0	-1	0	0	0	0	0	0	0	0	0	0	0	0	0	0	0	0	0	0	0	0	0	0	0	0	0	0	0	0	0	0	0	0	0	0	0
10	E4P	0	0	0	0	0	0	0	0	0	0	0	-1	-1	0	0	0	0	0	0	0	0	0	0	0	0	0	0	0	0	0	0	0	0	0	0	0	0	0	0	0	0	0	0	0	0	0	0	0
11	S7P	0	0	0	0	0	0	0	0	0	0	-1	1	0	0	0	0	0	0	0	0	0	0	0	0	0	0	0	0	0	0	0	0	0	0	0	0	0	0	0	0	0	0	0	0	0	0	0	0
12	R5P	0	0	0	0	0	0	0	0	0	1	1	0	0	0	0	0	0	0	0	0	0	0	0	0	0	0	0	0	0	0	0	0	0	0	0	0	0	0	0	0	0	0	0	0	0	0	0	0
13	ACA	0	0	0	0	0	0	0	0	0	0	0	0	0	1	-1	-1	0	0	0	0	0	0	0	0	0	0	0	0	0	0	0	0	0	0	0	0	0	0	0	0	0	0	0	0	0	0	0	1
14	ETH	0	0	0	0	0	0	0	0	0	0	0	0	0	0	1	0	0	-1	0	0	0	0	0	0	0	0	0	0	0	0	0	0	0	0	0	0	0	0	0	0	0	0	0	0	0	0	0	0
15	ACE	0	0	0	0	0	0	0	0	0	0	0	0	0	0	0	1	-1	0	0	-1	0	0	0	0	0	0	0	0	0	0	0	0	0	0	0	0	0	0	0	0	0	0	0	0	0	0	0	0
16	ACCOA	0	0	0	0	0	0	0	0	0	0	0	0	0	0	0	0	0	0	0	1	0	0	0	0	0	0	0	0	0	1	0	0	1	0	0	0	0	0	0	0	0	0	0	0	0	0	0	0
17	OAAMIT	0	0	0	0	0	0	0	0	0	0	0	0	0	0	0	0	0	0	0	0	-1	0	0	0	-1	0	0	2	0	0	-1	0	0	0	0	0	0	0	0	0	0	0	0	0	0	0	0	0
18	PYRMIT	0	0	0	0	0	0	0	0	0	0	0	0	0	0	0	0	0	0	0	0	1	0	0	-1	0	0	0	0	-1	0	0	0	0	0	0	0	0	0	0	0	0	0	0	0	0	0	0	0
19	OAA	0	0	0	0	0	0	0	0	0	0	0	0	0	0	0	0	0	0	0	0	0	-1	1	0	0	0	0	0	0	0	1	0	1	0	0	0	0	0	0	0	0	0	0	0	0	0	0	0
20	ACCOAMIT	0	0	0	0	0	0	0	0	0	0	0	0	0	0	0	0	0	0	0	0	0	0	0	1	-1	0	0	0	0	-1	0	0	0	0	0	0	0	0	0	0	0	0	0	0	0	0	0	0
21	CITMIT	0	0	0	0	0	0	0	0	0	0	0	0	0	0	0	0	0	0	0	0	0	0	0	0	1	-1	0	0	0	0	0	-1	0	0	0	0	0	0	0	0	0	0	0	0	0	0	0	0
22	AKG	0	0	0	0	0	0	0	0	0	0	0	0	0	0	0	0	0	0	0	0	0	0	0	0	0	1	-1	0	0	0	0	0	0	0	0	0	0	0	0	0	0	0	0	1	0	0	0	0
23	FUM	0	0	0	0	0	0	0	0	0	0	0	0	0	0	0	0	0	0	0	0	0	0	0	0	0	0	1	-2	0	0	0	0	0	0	0	0	0	0	0	0	0	0	0	0	0	0	0	0
24	CIT	0	0	0	0	0	0	0	0	0	0	0	0	0	0	0	0	0	0	0	0	0	0	0	0	0	0	0	0	0	0	0	1	-1	0	0	0	0	0	0	0	0	0	0	0	0	0	0	0
25	SER	0	0	0	0	0	0	0	0	0	0	0	0	0	0	0	0	0	0	0	0	0	0	0	0	0	0	0	0	0	0	0	0	0	0	0	0	0	0	0	0	0	0	0	1	-1	-1	0	0
26	CYS	0	0	0	0	0	0	0	0	0	0	0	0	0	0	0	0	0	0	0	0	0	0	0	0	0	0	0	0	0	0	0	0	0	0	0	0	0	0	0	0	0	0	0	0	1	0	0	0
27	GLY	0	0	0	0	0	0	0	0	0	0	0	0	0	0	0	0	0	0	0	0	0	0	0	0	0	0	0	0	0	0	0	0	0	0	0	0	0	0	0	0	0	0	0	0	0	1	-1	1
28	METTHF	0	0	0	0	0	0	0	0	0	0	0	0	0	0	0	0	0	0	0	0	0	0	0	0	0	0	0	0	0	0	0	0	0	0	0	0	0	0	0	0	0	0	0	0	0	1	1	0
29	THR	0	0	0	0	0	0	0	0	0	0	0	0	0	0	0	0	0	0	0	0	0	0	0	0	0	0	0	0	0	0	0	0	0	0	0	0	0	0	0	0	0	0	0	0	0	0	0	-1
30	ASP	0	0	0	0	0	0	0	0	0	0	0	0	0	0	0	0	0	0	0	0	0	0	0	0	0	0	0	0	0	0	0	0	0	0	0	0	0	0	0	0	0	0	0	0	0	0	0	0
31	ASN	0	0	0	0	0	0	0	0	0	0	0	0	0	0	0	0	0	0	0	0	0	0	0	0	0	0	0	0	0	0	0	0	0	0	0	0	0	0	0	0	0	0	0	0	0	0	0	0
32	HSER	0	0	0	0	0	0	0	0	0	0	0	0	0	0	0	0	0	0	0	0	0	0	0	0	0	0	0	0	0	0	0	0	0	0	0	0	0	0	0	0	0	0	0	0	0	0	0	0
33	MET	0	0	0	0	0	0	0	0	0	0	0	0	0	0	0	0	0	0	0	0	0	0	0	0	0	0	0	0	0	0	0	0	0	0	0	0	0	0	0	0	0	0	0	0	0	0	0	0
34	ALA	0	0	0	0	0	0	0	0	0	0	0	0	0	0	0	0	0	0	0	0	0	0	0	0	0	0	0	0	0	0	0	0	0	0	0	0	0	0	0	0	0	0	0	0	0	0	0	0
35	ILE	0	0	0	0	0	0	0	0	0	0	0	0	0	0	0	0	0	0	0	0	0	0	0	0	0	0	0	0	0	0	0	0	0	0	0	0	0	0	0	0	0	0	0	0	0	0	0	0
36	AKIV	0	0	0	0	0	0	0	0	0	0	0	0	0	0	0	0	0	0	0	0	0	0	0	0	0	0	0	0	0	0	0	0	0	0	0	0	0	0	0	0	0	0	0	0	0	0	0	0
37	VAL	0	0	0	0	0	0	0	0	0	0	0	0	0	0	0	0	0	0	0	0	0	0	0	0	0	0	0	0	0	0	0	0	0	0	0	0	0	0	0	0	0	0	0	0	0	0	0	0
38	LEU	0	0	0	0	0	0	0	0	0	0	0	0	0	0	0	0	0	0	0	0	0	0	0	0	0	0	0	0	0	0	0	0	0	0	0	0	0	0	0	0	0	0	0	0	0	0	0	0
39	GLU	0	0	0	0	0	0	0	0	0	0	0	0	0	0	0	0	0	0	0	0	0	0	0	0	0	0	0	0	0	0	0	0	0	0	0	0	0	0	0	0	0	0	0	-1	0	0	0	0
40	PRO	0	0	0	0	0	0	0	0	0	0	0	0	0	0	0	0	0	0	0	0	0	0	0	0	0	0	0	0	0	0	0	0	0	0	0	0	0	0	0	0	0	0	0	0	0	0	0	0
41	GLN	0	0	0	0	0	0	0	0	0	0	0	0	0	0	0	0	0	0	0	0	0	0	0	0	0	0	0	0	0	0	0	0	0	0	0	0	0	0	0	0	0	0	0	0	0	0	0	0
42	ORN	0	0	0	0	0	0	0	0	0	0	0	0	0	0	0	0	0	0	0	0	0	0	0	0	0	0	0	0	0	0	0	0	0	0	0	0	0	0	0	0	0	0	0	0	0	0	0	0
43	ARG	0	0	0	0	0	0	0	0	0	0	0	0	0	0	0	0	0	0	0	0	0	0	0	0	0	0	0	0	0	0	0	0	0	0	0	0	0	0	0	0	0	0	0	0	0	0	0	0
44	HCIT	0	0	0	0	0	0	0	0	0	0	0	0	0	0	0	0	0	0	0	0	0	0	0	0	0	0	0	0	0	0	0	0	0	0	0	0	0	0	0	0	0	0	0	0	0	0	0	0
45	AASA	0	0	0	0	0	0	0	0	0	0	0	0	0	0	0	0	0	0	0	0	0	0	0	0	0	0	0	0	0	0	0	0	0	0	0	0	0	0	0	0	0	0	0	0	0	0	0	0
46	LYS	0	0	0	0	0	0	0	0	0	0	0	0	0	0	0	0	0	0	0	0	0	0	0	0	0	0	0	0	0	0	0	0	0	0	0	0	0	0	0	0	0	0	0	0	0	0	0	0
47	CHOR	0	0	0	0	0	0	0	0	0	0	0	0	0	0	0	0	0	0	0	0	0	0	0	0	0	0	0	0	0	0	0	0	0	0	0	0	0	0	0	0	0	0	0	0	0	0	0	0
48	PPHN	0	0	0	0	0	0	0	0	0	0	0	0	0	0	0	0	0	0	0	0	0	0	0	0	0	0	0	0	0	0	0	0	0	0	0	0	0	0	0	0	0	0	0	0	0	0	0	0
49	TYR	0	0	0	0	0	0	0	0	0	0	0	0	0	0	0	0	0	0	0	0	0	0	0	0	0	0	0	0	0	0	0	0	0	0	0	0	0	0	0	0	0	0	0	0	0	0	0	0
50	PHE	0	0	0	0	0	0	0	0	0	0	0	0	0	0	0	0	0	0	0	0	0	0	0	0	0	0	0	0	0	0	0	0	0	0	0	0	0	0	0	0	0	0	0	0	0	0	0	0
51	TRP	0	0	0	0	0	0	0	0	0	0	0	0	0	0	0	0	0	0	0	0	0	0	0	0	0	0	0	0	0	0	0	0	0	0	0	0	0	0	0	0	0	0	0	0	0	0	0	0
52	HIS	0	0	0	0	0	0	0	0	0	0	0	0	0	0	0	0	0	0	0	0	0	0	0	0	0	0	0	0	0	0	0	0	0	0	0	0	0	0	0	0	0	0	0	0	0	0	0	0
53	MOP	0	0	0	0	0	0	0	0	0	0	0	0	0	0	0	0	0	0	0	0	0	0	0	0	0	0	0	0	0	0	0	0	0	0	0	0	0	0	0	0	0	0	0	0	0	0	0	0
54	IOS	0	0	0	0	0	0	0	0	0	0	0	0	0	0	0	0	0	0	0	0	0	0	0	0	0	0	0	0	0	0	0	0	0	0	0	0	0	0	0	0	0	0	0	0	0	0	0	0
55	HPP	0	0	0	0	0	0	0	0	0	0	0	0	0	0	0	0	0	0	0	0	0	0	0	0	0	0	0	0	0	0	0	0	0	0	0	0	0	0	0	0	0	0	0	0	0	0	0	0
56	PHP	0	0	0	0	0	0	0	0	0	0	0	0	0	0	0	0	0	0	0	0	0	0	0	0	0	0	0	0	0	0	0	0	0	0	0	0	0	0	0	0	0	0	0	0	0	0	0	0
57	IAP	0	0	0	0	0	0	0	0	0	0	0	0	0	0	0	0	0	0	0	0	0	0	0	0	0	0	0	0	0	0	0	0	0	0	0	0	0	0	0	0	0	0	0	0	0	0	0	0
58	AAP	0	0	0	0	0	0	0	0	0	0	0	0	0	0	0	0	0	0	0	0	0	0	0	0	0	0	0	0	0	0	0	0	0	0	0	0	0	0	0	0	0	0	0	0	0	0	0	0
59	LACTATE	0	0	0	0	0	0	0	0	0	0	0	0	0	0	0	0	0	0	0	0	0	0	0	0	0	0	0	0	0	0	0	0	0	0	0	0	0	0	1	-1	0	0	0	0	0	0	0	0
60	DHA	0	0	0	1	1	0	0	0	0	0	0	0	0	0	0	0	0	0	0	0	0	0	0	0	0	0	0	0	0	0	0	0	0	0	-1	0	0	-1	0	0	0	0	0	0	0	0	0	0
61	GLYC3P	0	0	0	0	0	0	0	0	0	0	0	0	0	0	0	0	0	0	0	0	0	0	0	0	0	0	0	0	0	0	0	0	0	0	1	-1	0	0	0	0	0	0	0	0	0	0	0	0
62	GLYC	0	0	0	0	0	0	0	0	0	0	0	0	0	0	0	0	0	0	0	0	0	0	0	0	0	0	0	0	0	0	0	0	0	0	0	1	-1	0	0	0	0	0	0	0	0	0	0	0
63	MGX	0	0	0	0	0	0	0	0	0	0	0	0	0	0	0	0	0	0	0	0	0	0	0	0	0	0	0	0	0	0	0	0	0	0	0	0	0	1	-1	0	0	0	0	0	0	0	0	0
64	CARB	0	0	0	0	0	0	0	0	0	0	0	0	0	0	0	0	0	0	0	0	0	0	0	0	0	0	0	0	0	0	0	0	0	0	0	0	0	0	0	0	0	1	-1	0	0	0	0	0
65	ATP	-1	0	-1	0	0	1	1	0	0	0	0	0	0	0	0	0	0	0	0	-1	0	-1	-1	0	0	0	1	0	0	0	0	0	0	0	0	0	0	0	0	0	1	-1	-1	0	0	0	0	0
66	NADH	0	0	0	0	0	1	0	2	0	0	0	0	0	0	-1	1	0	0	0	0	0	0	0	1	0	1	1	2	0	0	0	0	0	0	-1	0	0	0	0	0	-1	0	0	1	0	0	1	0
67	AHCYT	0	0	0	0	0	0	0	0	0	0	0	0	0	0	0	0	0	0	0	0	0	0	0	0	0	0	0	0	0	0	0	0	0	0	0	0	0	0	0	0	0	0	0	0	0	0	0	0
68	GLCEXT	-1	0	0	0	0	0	0	0	0	0	0	0	0	0	0	0	0	0	0	0	0	0	0	0	0	0	0	0	0	0	0	0	0	0	0	0	0	0	0	0	0	0	0	0	0	0	0	0
69	ACEEXT	0	0	0	0	0	0	0	0	0	0	0	0	0	0	0	0	1	0	0	0	0	0	0	0	0	0	0	0	0	0	0	0	0	0	0	0	0	0	0	0	0	0	0	0	0	0	0	0
70	ETHEXT	0	0	0	0	0	0	0	0	0	0	0	0	0	0	0	0	0	1	0	0	0	0	0	0	0	0	0	0	0	0	0	0	0	0	0	0	0	0	0	0	0	0	0	0	0	0	0	0
71	CO2EXT	0	0	0	0	0	0	0	0	0	0	0	0	0	0	0	0	0	0	0	0	0	0	0	0	0	0	0	0	0	0	0	0	0	1	0	0	0	0	0	0	0	0	0	0	0	0	0	0
72	PYREXT	0	0	0	0	0	0	0	0	0	0	0	0	0	0	0	0	0	0	1	0	0	0	0	0	0	0	0	0	0	0	0	0	0	0	0	0	0	0	0	0	0	0	0	0	0	0	0	0
73	LACTATEEXT	0	0	0	0	0	0	0	0	0	0	0	0	0	0	0	0	0	0	0	0	0	0	0	0	0	0	0	0	0	0	0	0	0	0	0	0	0	0	0	1	0	0	0	0	0	0	0	0
74	GLYCEXT	0	0	0	0	0	0	0	0	0	0	0	0	0	0	0	0	0	0	0	0	0	0	0	0	0	0	0	0	0	0	0	0	0	0	0	0	1	0	0	0	0	0	0	0	0	0	0	0
75	BIOMASS	0	0	0	0	0	0	0	0	0	0	0	0	0	0	0	0	0	0	0	0	0	0	0	0	0	0	0	0	0	0	0	0	0	0	0	0	0	0	0	0	0	0	0	0	0	0	0	0
[truncated: 77 more columns]

## Sheet: gcn4 - Mechanism id
Predicted targets of 3-aminotriazole in the S. cerevisiae central carbon metabolic network
Reaction index	Reaction	Normalized SSE	Perturbation factor (the kinetic expression was multiply by this factor, which was optimized between 0.1 and 10 to reduce the SSE)
46	SER <=> GLY + METTHF (forward)	0.49708	0.1
46	SER <=> GLY + METTHF (backward)	0.52701	10
79	R5P + METTHF + 2 ATP -> IAP	0.56013	0.24161
91	HIS + ATP -> HISOUT	0.5999	2.5162
80	IAP + GLU -> HIS + AKG + 2 NADH	0.70923	0.23451
6	G3P <=> PEP + NADH + ATP (forward)	0.71178	3.1032
6	G3P <=> PEP + NADH + ATP (backward)	0.71178	0.2955
41	NADH -> ATP	0.71965	0.35788
53	HSER + METTHF + ACCOA + 2 ATP -> MET + ACE + 3 NADH	0.72092	0.48095
95	MET + ATP -> METOUT	0.72186	2.0668
106	ATP -> ATP2MAINTENANCE	0.75442	2.0794
51	ASP + 2 NADH -> HSER	0.75836	0.16817
11	S7P + G3P <=> X5P + R5P	0.76938	10
44	G3P + GLU -> SER + AKG + NADH	0.77147	0.3156
101	TYR + ATP -> TYROUT	0.7847	0.34264
96	PHE + ATP -> PHEOUT	0.78482	0.31731
10	P5P <=> R5P	0.78534	0.1
94	LYS + ATP -> LYSOUT	0.78707	0.54504
104	CARB -> CARB2BIO	0.81207	0.62155
10	P5P <=> R5P	0.81404	10
103	0.96 ACCOA + 0.04 GLYC + 3.84 NADH + 1.92 ATP -> LIPID	0.81635	0.14505
42	G6P + ATP -> CARB	0.81915	0.10001
88	GLU + ATP -> GLUOUT	0.82413	0.10001
105	R5P + 6 ATP -> RNA	0.82497	0.1
89	GLN + ATP -> GLNOUT	0.82576	0.1
43	CARB + ATP -> G6P	0.84018	9.9832
84	ARG + ATP -> ARGOUT	0.84021	0.1
2	G6P <=> F6P	0.84068	10
9	P5P <=> X5P	0.84234	10
73	CHOR -> PPHN	0.84297	6.8944
72	E4P + 2 PEP + NADH + ATP -> CHOR	0.8493	1.6499
12	F6P + E4P <=> S7P + G3P	0.8509	9.9999
11	S7P + G3P <=> X5P + R5P	0.8509	0.1
5	G3P <=> DHA	0.85852	9.9999
9	P5P <=> X5P	0.86435	0.1
83	ALA + ATP -> ALAOUT	0.86621	0.1
5	G3P <=> DHA	0.86848	0.1
102	VAL + ATP -> VALOUT	0.87081	0.22937
2	G6P <=> F6P	0.87115	0.1
64	GLU + ATP -> GLN	0.87134	0.27493
78	CHOR + GLN + R5P + SER + ATP -> GLU + PYR + CO2 + G3P + TRP	0.88069	0.1
54	PYRMIT + GLU <=> ALA + AKG	0.88215	2.0938
54	PYRMIT + GLU <=> ALA + AKG	0.88215	0.42639
50	ASP + ATP + GLN <=> ASN + GLU	0.8833	0.32666
50	ASP + ATP + GLN <=> ASN + GLU	0.8833	3.1027
27	AKG -> FUM + CO2 + NADH + ATP	0.88836	0.4711
100	TRP + ATP -> TRPOUT	0.89032	0.1
97	PRO + ATP -> PROOUT	0.89568	0.1
12	F6P + E4P <=> S7P + G3P	0.89673	0.1
85	ASP + ATP -> ASPOUT	0.89738	0.1
4	FBP <=> G3P + DHA	0.89843	7.5387
3	F6P + ATP -> FBP	0.89843	7.5387
4	FBP <=> G3P + DHA	0.90053	0.1
81	GLN + AKG + NADH -> 2 GLU	0.90709	10
55	PYR + GLU <=> ALA + AKG	0.90916	4.3114
99	THR + ATP -> THROUT	0.9136	0.10002
75	HPP + GLU <=> TYR + AKG	0.91461	0.21559
74	PPHN <=> HPP + CO2 + NADH	0.91461	4.6002
74	PPHN <=> HPP + CO2 + NADH	0.91461	0.21585
75	HPP + GLU <=> TYR + AKG	0.91461	4.6328
71	AASA + GLU <=> LYS + AKG	0.92058	0.16783
69	HCIT + GLU <=> AAP + AKG + CO2 + NADH	0.92058	5.7374
69	HCIT + GLU <=> AAP + AKG + CO2 + NADH	0.92058	0.17028
70	AAP + NADH -> AASA	0.92058	1.8042
71	AASA + GLU <=> LYS + AKG	0.92058	5.8728
68	AKG + ACCOA -> HCIT	0.92058	5.7371
93	LEU + ATP -> LEUOUT	0.927	0.69143
86	ASN + ATP -> ASNOUT	0.92788	0.1
8	G6P -> CO2 + P5P + 2 NADH	0.93157	0.1
28	2 FUM <=> 2 OAAMIT + 2 NADH	0.93609	0.10434
28	2 FUM <=> 2 OAAMIT + 2 NADH	0.93609	9.9562
24	PYRMIT -> ACCOAMIT + CO2 + NADH	0.93722	0.1
90	GLY + ATP -> GLYOUT	0.93878	0.1
55	PYR + GLU <=> ALA + AKG	0.94141	0.1
13	X5P + E4P <=> F6P + G3P	0.94197	0.19637
13	X5P + E4P <=> F6P + G3P	0.94197	6.1843
20	ACE + ATP -> ACCOA	0.94992	0.4535
36	GLYC3P -> GLYC	0.95375	0.1
35	DHA + NADH -> GLYC3P	0.95375	0.1
92	ILE + ATP -> ILEOUT	0.95842	0.72853
37	GLYC -> GLYCEXT	0.95867	10
59	AKIV + GLU <=> VAL + AKG	0.96087	0.37304
59	AKIV + GLU <=> VAL + AKG	0.96087	2.6431
98	SER + ATP -> SEROUT	0.9629	0.13336
16	ACA -> ACE + NADH	0.96582	2.2297
23	PYR + CO2 + ATP -> OAA	0.96807	2.1838
52	HSER + ATP -> THR	0.97016	1.9934
15	ACA + NADH <=> ETH	0.97096	0.2978
15	ACA + NADH <=> ETH	0.97096	3.396
18	ETH -> ETHEXT	0.97101	0.2804
58	2 PYRMIT + NADH -> AKIV + CO2	0.97312	1.2742
31	OAAMIT <=> OAA	0.97348	1.5807
31	OAAMIT <=> OAA	0.97348	0.6047
66	ORN + ASP + CO2 + ATP -> ARG + FUM	0.97715	1.704
65	2 GLU + NADH <=> ORN + AKG	0.97829	0.47501
65	2 GLU + NADH <=> ORN + AKG	0.97829	2.0736
67	ARG + ATP -> ORN + CO2	0.9791	0.10214
76	PPHN <=> PHP + CO2	0.98259	1.9779
77	PHP + GLU <=> PHE + AKG	0.98259	1.9842
77	PHP + GLU <=> PHE + AKG	0.98259	0.50371
76	PPHN <=> PHP + CO2	0.98259	0.50398
47	GLY -> CO2 + METTHF + NADH	0.98376	0.60636
29	PYRMIT <=> PYR	0.98922	1.217
29	PYRMIT <=> PYR	0.98922	0.82221
48	THR <=> GLY + ACA	0.98945	1.6614
48	THR <=> GLY + ACA	0.98945	0.39042
21	OAAMIT -> PYRMIT + CO2	0.98973	0.28229
87	CYS + ATP -> CYSOUT	0.99214	0.69706
62	AKG + NADH <=> GLU	0.99263	0.86682
62	AKG + NADH <=> GLU	0.99263	1.163
14	PYR -> ACA + CO2	0.99267	1.2564
26	CITMIT -> AKG + CO2 + NADH	0.99319	1.3879
56	THR + PYRMIT + NADH -> MOP + CO2	0.99348	1.1744
57	MOP + GLU <=> ILE + AKG	0.99348	0.61441
57	MOP + GLU <=> ILE + AKG	0.99348	1.6195
63	GLU + 2 NADH <=> PRO	0.99364	1.4206
63	GLU + 2 NADH <=> PRO	0.99364	0.69734
17	ACE <=> ACEEXT	0.99557	0.1
17	ACE <=> ACEEXT	0.99558	9.9966
22	OAA + ATP -> PEP + CO2	0.99631	0.33272
30	ACCOAMIT <=> ACCOA	0.99635	0.80662
30	ACCOAMIT <=> ACCOA	0.99635	1.2302
25	OAAMIT + ACCOAMIT <=> CITMIT	0.99641	1.2035
25	OAAMIT + ACCOAMIT <=> CITMIT	0.99641	0.8265
34	CO2 -> CO2EXT	0.99756	1.0888
7	PEP -> PYR + ATP	0.99773	0.92098
45	SER -> CYS	0.99832	1.2245
49	OAA + GLU <=> ASP + AKG	0.9988	1.137
49	OAA + GLU <=> ASP + AKG	0.9988	0.88192
1	GLCEXT + ATP -> G6P	0.99897	0.78225
82	METTHF + ATP -> METTHFOUT	0.99903	1.0967
61	IOS + GLU <=> LEU + AKG	0.99958	1.1292
60	AKIV + ACCOAMIT -> IOS + CO2 + NADH	0.99958	0.9417
61	IOS + GLU <=> LEU + AKG	0.99958	0.88681
33	CIT <=> OAA + ACCOA	0.99993	1.0364
32	CITMIT <=> CIT	0.99993	0.96089
33	CIT <=> OAA + ACCOA	0.99993	0.96297
32	CITMIT <=> CIT	0.99993	1.0385

## Sheet: gcn4 - Effect of GED
Predicted most influential reaction regulations on the tolerance to 3-aminotriazole
Reaction index	Reaction	NTC (normalized tolerance change)	g (overall gene expression change)
42	G6P + ATP -> CARB	-0.11	0.8
72	E4P + 2 PEP + NADH + ATP -> CHOR	0.11	2.76
21	OAAMIT -> PYRMIT + CO2	-0.11	1.52
94	LYS + ATP -> LYSOUT	-0.1	1.24
84	ARG + ATP -> ARGOUT	-0.09	1.19
1	GLCEXT + ATP -> G6P	0.08	1.1
8	G6P -> CO2 + P5P + 2 NADH	-0.07	0.83
44	G3P + GLU -> SER + AKG + NADH	0.06	1.53
85	ASP + ATP -> ASPOUT	-0.05	0.89
51	ASP + 2 NADH -> HSER	0.05	1.84
3	F6P + ATP -> FBP	-0.04	0.95
81	GLN + AKG + NADH -> 2 GLU	-0.04	3.02
105	R5P + 6 ATP -> RNA	0.04	1.16
26	CITMIT -> AKG + CO2 + NADH	0.04	1.59
70	AAP + NADH -> AASA	0.04	2
62	AKG + NADH <=> GLU	-0.04	0.61
58	2 PYRMIT + NADH -> AKIV + CO2	0.04	1.46
22	OAA + ATP -> PEP + CO2	0.03	0.55
52	HSER + ATP -> THR	0.03	1.72
79	R5P + METTHF + 2 ATP -> IAP	0.03	2.14
16	ACA -> ACE + NADH	0.03	1.33
103	0.96 ACCOA + 0.04 GLYC + 3.84 NADH + 1.92 ATP -> LIPID	0.03	1.12
67	ARG + ATP -> ORN + CO2	-0.03	1.85
96	PHE + ATP -> PHEOUT	-0.03	0.93
48	THR <=> GLY + ACA	0.03	2.58
66	ORN + ASP + CO2 + ATP -> ARG + FUM	0.03	3.78
88	GLU + ATP -> GLUOUT	-0.03	0.98
43	CARB + ATP -> G6P	0.03	0.76
80	IAP + GLU -> HIS + AKG + 2 NADH	0.03	2.53
7	PEP -> PYR + ATP	0.03	1.13
27	AKG -> FUM + CO2 + NADH + ATP	-0.02	1.04
101	TYR + ATP -> TYROUT	0.02	1.21
14	PYR -> ACA + CO2	0.02	0.93
98	SER + ATP -> SEROUT	-0.02	0.94
60	AKIV + ACCOAMIT -> IOS + CO2 + NADH	0.02	1.6
83	ALA + ATP -> ALAOUT	0.02	1.13
64	GLU + ATP -> GLN	0.02	1.62
56	THR + PYRMIT + NADH -> MOP + CO2	0.02	1.72
23	PYR + CO2 + ATP -> OAA	0.02	1.1
15	ACA + NADH <=> ETH	-0.01	2.71
68	AKG + ACCOA -> HCIT	0.01	1.49
89	GLN + ATP -> GLNOUT	-0.01	1
91	HIS + ATP -> HISOUT	-0.01	1.09
36	GLYC3P -> GLYC	0.01	1.77
90	GLY + ATP -> GLYOUT	-0.01	0.95
46	SER <=> GLY + METTHF	0.01	1.12
47	GLY -> CO2 + METTHF + NADH	0.01	0.85
73	CHOR -> PPHN	0.01	1.3
93	LEU + ATP -> LEUOUT	0.01	1.05
97	PRO + ATP -> PROOUT	-0.01	0.98
20	ACE + ATP -> ACCOA	0.01	1.04
102	VAL + ATP -> VALOUT	0.01	1.06
49	OAA + GLU <=> ASP + AKG	0.01	1.72
35	DHA + NADH -> GLYC3P	0	0.83
92	ILE + ATP -> ILEOUT	0	1.17
100	TRP + ATP -> TRPOUT	0	0.97
24	PYRMIT -> ACCOAMIT + CO2 + NADH	0	0.98
53	HSER + METTHF + ACCOA + 2 ATP -> MET + ACE + 3 NADH	0	1.37
86	ASN + ATP -> ASNOUT	0	1
87	CYS + ATP -> CYSOUT	0	1.08
99	THR + ATP -> THROUT	0	1.03
2	G6P <=> F6P	0	1.11
10	P5P <=> R5P	0	0.69
37	GLYC -> GLYCEXT	0	0.96
45	SER -> CYS	0	1.37
95	MET + ATP -> METOUT	0	1.05
4	FBP <=> G3P + DHA	0	1.04
5	G3P <=> DHA	0	1.02
6	G3P <=> PEP + NADH + ATP	0	0.99
9	P5P <=> X5P	0	0.97
11	S7P + G3P <=> X5P + R5P	0	0.8
12	F6P + E4P <=> S7P + G3P	0	0.98
13	X5P + E4P <=> F6P + G3P	0	0.8
17	ACE <=> ACEEXT	0	0.96
19	PYR -> PYREXT	0	0.41
25	OAAMIT + ACCOAMIT <=> CITMIT	0	1.01
28	2 FUM <=> 2 OAAMIT + 2 NADH	0	0.91
33	CIT <=> OAA + ACCOA	0	1.01
39	MGX -> LACTATE	0	1.22
40	LACTATE -> LACTATEEXT	0	0.41
50	ASP + ATP + GLN <=> ASN + GLU	0	2.44
54	PYRMIT + GLU <=> ALA + AKG	0	1.47
55	PYR + GLU <=> ALA + AKG	0	1.22
57	MOP + GLU <=> ILE + AKG	0	1.37
59	AKIV + GLU <=> VAL + AKG	0	1.37
61	IOS + GLU <=> LEU + AKG	0	1.37
63	GLU + 2 NADH <=> PRO	0	1.3
65	2 GLU + NADH <=> ORN + AKG	0	1.93
69	HCIT + GLU <=> AAP + AKG + CO2 + NADH	0	1.75
71	AASA + GLU <=> LYS + AKG	0	1.75
74	PPHN <=> HPP + CO2 + NADH	0	1.63
75	HPP + GLU <=> TYR + AKG	0	11.11
76	PPHN <=> PHP + CO2	0	1.37
77	PHP + GLU <=> PHE + AKG	0	11.11
78	CHOR + GLN + R5P + SER + ATP -> GLU + PYR + CO2 + G3P + TRP	0	1.06
108	2 ATP + AHCYT -> AHEXT	0	1.38
